# Supplementary material for: Arteriovenous malformation Map2k1 mutation affects vasculogenesis
Source: Sci Rep. 2023 Jul 8;13:11074. doi: 10.1038/s41598-023-35301-6 (PMC10329712; doi:10.1038/s41598-023-35301-6)
Supplement: Supplementary file 3 — Supplementary Table 1. [file 41598_2023_35301_MOESM3_ESM.xlsx]

## Sheet: Sheet1
Supplemental Table 1: List of genes with significant upregulated expression in tamoxifen treated P9 R26GT-Map2k1-GFP /+;Tg:Cdh5-CreER+/- brain ECs as compared to brain ECs from tamoxifen treated wild-type P9 pups.
ID	Gene.name	log2FoldChange	pvalue	padj	Mutant 1	Mutant 2	Mutant 3	Mutant 4	WT 1	WT2	WT3	WT4
ENSMUSG00000030050	Gkn1	9.60953	1.60246e-18	4.56336e-17	334.841	137.52	103.639	300.115	0	0.918665	0	0
ENSMUSG00000110019	Gm8748	9.5744	6.17139e-20	2.04346e-18	122.223	105.358	156.004	134.623	0	0	0	0
ENSMUSG00000030325	Klrb1c	8.47588	1.11533e-13	1.86851e-12	208.798	56.5608	44.7284	90.0346	0	0	0.853816	0
ENSMUSG00000006777	Krt23	7.98487	1.69912e-22	7.20929e-21	572.922	246.206	186.55	393.58	1.80558	3.67466	0	0
ENSMUSG00000097252	Gm6634	7.49877	5.91976e-44	9.70552e-42	398.499	337.147	282.553	318.122	0	0.918665	3.41527	3.095
ENSMUSG00000036136	Fam110c	7.38472	9.02582e-89	6.09676e-86	4321.1	3276.09	3056.8	4777.83	16.2502	11.024	27.3221	38.1716
ENSMUSG00000042734	Ttc9	6.61571	1.53165e-135	3.23311e-132	3307.67	1974.08	1594.95	2472.09	18.9586	18.3733	35.8603	21.665
ENSMUSG00000029092	D5Ertd615e	6.4842	1.46819e-22	6.26095e-21	142.594	95.3771	90.5477	163.777	2.70836	0	2.56145	0
ENSMUSG00000027978	Prss12	6.34783	3.73323e-121	5.73119e-118	1394.11	1001.46	785.474	1082.13	9.93067	16.536	17.0763	8.25333
ENSMUSG00000045027	Prss22	6.30361	1.61089e-13	2.63086e-12	68.7506	37.7072	56.7287	131.193	0.902788	0	0	3.095
ENSMUSG00000041782	Lad1	6.22954	9.38639e-23	4.10643e-21	148.96	113.122	69.8199	155.202	2.70836	0.918665	0	3.095
ENSMUSG00000053219	Raet1e	6.20476	1.95469e-57	5.15763e-55	455.791	314.966	253.097	406.442	8.12509	2.75599	3.41527	5.15833
ENSMUSG00000029762	Akr1b8	6.12977	5.52579e-73	2.39267e-70	1172.58	664.313	602.197	1552.88	15.3474	9.18665	17.9301	14.4433
ENSMUSG00000111398	D330037F02Rik	5.95955	5.37327e-42	8.02994e-40	569.102	334.929	168.004	304.403	5.41673	7.34932	5.1229	4.12666
ENSMUSG00000059003	Grin2a	5.8589	2.08176e-13	3.36409e-12	623.848	161.919	121.094	339.559	10.8335	3.67466	0.853816	6.19
ENSMUSG00000000182	Fgf23	5.78323	1.76915e-18	5.02113e-17	80.209	77.6325	55.6378	91.7495	0.902788	0	1.70763	3.095
ENSMUSG00000056758	Hmga2	5.73181	7.00194e-20	2.30042e-18	230.442	311.639	291.28	1070.13	6.31952	12.8613	9.39198	7.22166
ENSMUSG00000032315	Cyp1a1	5.69208	3.25864e-06	1.76204e-05	580.56	448.051	1308.03	2431.79	0	6.43065	43.5446	42.2983
ENSMUSG00000055555	4930502E18Rik	5.64318	1.60109e-36	1.93126e-34	308.104	207.39	116.73	291.54	6.31952	3.67466	3.41527	5.15833
ENSMUSG00000026204	Ptprn	5.61988	2.76331e-35	2.97223e-33	3536.84	1911.98	1506.58	4293.36	41.5283	36.7466	90.5045	59.8366
ENSMUSG00000110053	Gm29682	5.37632	4.62719e-41	6.51162e-39	204.979	158.592	141.822	182.642	3.61115	2.75599	6.83053	3.095
ENSMUSG00000028339	Col15a1	5.2987	7.07561e-236	1.19486e-231	88310.1	58590.4	49289.6	61960.1	1631.34	1828.14	1577	1521.71
ENSMUSG00000055368	Slc6a2	5.29688	3.08353e-31	2.46785e-29	196.066	168.573	91.6387	158.632	7.2223	2.75599	3.41527	2.06333
ENSMUSG00000110905	Gm48007	5.27012	3.35931e-25	1.78955e-23	236.808	136.411	72.0018	126.906	2.70836	2.75599	4.26908	5.15833
ENSMUSG00000035165	Kcne3	5.10539	7.22459e-158	2.03336e-154	3005.93	2202.55	1714.95	2754.2	69.5147	60.6319	70.8668	80.47
ENSMUSG00000037035	Inhbb	5.08838	3.70992e-48	7.03925e-46	10819.3	4720.06	3813.91	6965.25	189.586	201.188	167.348	215.618
ENSMUSG00000031997	Trpc6	4.99313	1.50501e-84	8.76385e-82	1529.06	1583.7	1251.3	2097.38	48.7506	46.8519	80.2587	25.7917
ENSMUSG00000040283	Btnl9	4.934	3.22809e-36	3.78561e-34	3921.33	1844.33	1452.04	1973.9	80.3481	45.9332	83.674	90.7866
ENSMUSG00000034457	Eda2r	4.86803	1.62731e-57	4.36195e-55	879.753	609.97	799.656	1726.09	27.9864	33.9906	44.3985	30.95
ENSMUSG00000024903	Lao1	4.76171	3.53934e-29	2.53258e-27	99.3064	164.137	151.64	111.471	2.70836	10.1053	2.56145	4.12666
ENSMUSG00000083748	Gm11662	4.65776	9.15529e-17	2.23741e-15	71.2969	64.3241	101.457	210.938	0.902788	3.67466	4.26908	9.285
ENSMUSG00000031506	Ptpn7	4.65209	3.68664e-119	5.18803e-116	1167.49	872.811	764.746	911.493	25.2781	45.0146	38.4217	39.2033
ENSMUSG00000020689	Itgb3	4.64684	1.40396e-112	1.82375e-109	7758.63	6132.97	5100.13	10846.2	247.364	304.997	315.058	323.943
ENSMUSG00000020000	Moxd1	4.63967	9.17712e-79	4.55806e-76	4136.49	3872.75	2682.61	1616.33	137.224	123.101	107.581	125.863
ENSMUSG00000052396	Mogat2	4.59485	6.25242e-104	5.86582e-101	1363.55	973.734	805.111	1023.82	29.792	50.5266	40.9832	51.5833
ENSMUSG00000066687	Zbtb16	4.57973	6.3068e-26	3.48049e-24	970.147	1407.37	679.653	516.198	30.6948	35.8279	59.7672	22.6967
ENSMUSG00000020407	Upp1	4.55688	2.99553e-87	1.80662e-84	4867.29	3226.19	2694.61	4002.68	119.168	117.589	160.517	232.125
ENSMUSG00000051855	Mest	4.55609	9.34221e-196	5.25873e-192	27614.8	24706	16983.7	18981.9	923.552	1003.18	988.719	836.681
ENSMUSG00000029093	Sorcs2	4.55548	1.05451e-87	6.84902e-85	2746.2	1751.17	1169.48	2003.05	79.4454	76.2492	94.7736	75.3116
ENSMUSG00000026414	Tnnt2	4.54616	8.0451e-30	6.0114e-28	103.126	131.975	100.366	177.497	7.2223	4.59332	6.83053	3.095
ENSMUSG00000004328	Hif3a	4.50974	9.81421e-45	1.65733e-42	839.012	1095.73	649.107	437.311	27.9864	42.2586	46.1061	15.475
ENSMUSG00000031872	Bean1	4.46982	3.56919e-59	1.03919e-56	822.461	669.858	580.378	1031.54	34.3059	18.3733	31.5912	56.7416
ENSMUSG00000001025	S100a6	4.44187	9.14528e-63	2.91389e-60	1526.52	1269.85	1112.76	2749.06	98.4039	69.8185	70.0129	68.09
ENSMUSG00000073821	8030451A03Rik	4.43858	1.93363e-33	1.80404e-31	252.085	190.754	152.731	125.191	8.12509	13.78	5.97672	5.15833
ENSMUSG00000035914	Cd276	4.4138	4.9815e-107	5.25766e-104	7175.52	4789.93	3620.82	4548.03	219.378	212.212	299.69	212.523
ENSMUSG00000050493	Fam167b	4.36373	2.43408e-37	3.02238e-35	448.152	191.863	261.825	511.911	16.2502	16.536	22.1992	13.4117
ENSMUSG00000054951	9130008F23Rik	4.34406	6.92305e-41	9.50485e-39	300.466	178.555	205.096	325.839	9.93067	20.2106	10.2458	9.285
ENSMUSG00000017724	Etv4	4.30016	2.4704e-152	5.95967e-149	1740.41	1437.31	1154.21	1458.56	73.1258	87.2732	69.1591	63.9633
ENSMUSG00000051726	Kcnf1	4.26985	2.44913e-24	1.1988e-22	509.264	320.511	125.458	210.081	20.7641	9.18665	18.784	11.3483
ENSMUSG00000103367	Gm38158	4.1959	5.51577e-25	2.91078e-23	174.423	143.066	86.184	99.4668	7.2223	5.51199	11.0996	3.095
ENSMUSG00000091043	Glyatl3	4.17115	3.47114e-26	1.9764e-24	244.447	158.592	105.821	151.773	9.02788	15.6173	8.53816	3.095
ENSMUSG00000041482	Piezo2	4.14502	6.51721e-219	5.50281e-215	13654.6	11134.7	8741.67	11271.5	601.257	643.984	613.894	673.678
ENSMUSG00000027412	Lpin3	4.13356	1.21959e-57	3.3218e-55	630.214	581.135	300.008	483.614	30.6948	23.8853	28.1759	30.95
ENSMUSG00000035105	Egln3	4.09371	5.56021e-55	1.32247e-52	1647.47	776.325	690.563	881.481	61.3896	51.4452	63.1824	57.7733
ENSMUSG00000030513	Pcsk6	4.03223	6.04245e-70	2.31906e-67	2291.69	1503.85	1213.12	1352.23	75.8342	79.0052	102.458	132.053
ENSMUSG00000050147	F2rl3	3.97951	5.5583e-99	4.46967e-96	1224.78	868.375	766.928	1146.44	66.8063	55.1199	70.8668	60.8683
ENSMUSG00000045349	Sh2d5	3.96954	1.70855e-11	2.16446e-10	849.197	541.21	561.832	980.091	13.5418	23.8853	62.3286	87.6916
ENSMUSG00000060568	Fam78b	3.96815	3.00466e-73	1.33526e-70	1465.41	990.369	945.842	1480.85	81.2509	56.0386	105.873	68.09
ENSMUSG00000052151	Plpp2	3.95359	5.40381e-95	3.96757e-92	828.826	718.655	615.288	860.044	46.945	58.7945	56.3519	31.9817
ENSMUSG00000020427	Igfbp3	3.93716	4.33659e-83	2.44106e-80	126332	76125.3	55474.1	78448.4	5412.21	5319.07	4941.89	6286.97
ENSMUSG00000039419	Cntnap2	3.93191	5.50932e-57	1.40963e-54	460.884	577.808	402.556	642.247	33.4032	20.2106	49.5214	33.0133
ENSMUSG00000024659	Anxa1	3.82142	1.5612e-170	5.27278e-167	6854.69	6236.11	6093.97	8268.6	400.838	455.658	519.12	567.416
ENSMUSG00000052942	Glis3	3.76228	4.24028e-15	8.52447e-14	1045.26	419.216	285.825	559.929	30.6948	36.7466	67.4515	35.0767
ENSMUSG00000020607	Fam84a	3.7475	2.06045e-31	1.67283e-29	767.715	290.567	382.919	782.872	35.2087	46.8519	51.229	31.9817
ENSMUSG00000046186	Cd109	3.74482	1.20537e-171	5.08879e-168	10026.1	7636.82	6423.43	8004.5	633.757	556.711	582.303	621.063
ENSMUSG00000027560	Dok5	3.67393	1.60793e-25	8.64751e-24	90.3943	79.8506	81.8202	99.4668	5.41673	7.34932	9.39198	5.15833
ENSMUSG00000026418	Tnni1	3.64709	1.6308e-24	8.19623e-23	287.734	192.972	184.368	277.821	9.93067	8.26798	26.4683	30.95
ENSMUSG00000075297	H60b	3.63165	1.4486e-26	8.61354e-25	105.672	94.2681	98.1843	145.77	10.8335	11.9426	6.83053	6.19
ENSMUSG00000000617	Grm6	3.59995	4.13438e-25	2.18863e-23	416.323	190.754	157.095	236.662	28.8892	18.3733	13.6611	21.665
ENSMUSG00000038244	Mical2	3.59215	2.31989e-44	3.8788e-42	2685.09	1621.41	1600.4	3195.8	134.515	147.905	252.73	219.745
ENSMUSG00000028965	Tnfrsf9	3.58603	2.99402e-07	1.94312e-06	947.23	358.219	252.006	331.842	7.2223	51.4452	35.8603	62.9316
ENSMUSG00000021062	Rab15	3.57924	1.11471e-72	4.59125e-70	1884.28	1613.65	1268.76	1920.74	106.529	110.24	187.84	154.75
ENSMUSG00000036960	Clca2	3.55589	4.42471e-56	1.09882e-53	1431.03	904.973	821.475	1143.01	82.1537	79.0052	72.5744	133.085
ENSMUSG00000022883	Robo1	3.54243	6.54154e-73	2.76167e-70	3306.39	2046.17	1640.77	2526.11	192.294	204.862	230.53	188.795
ENSMUSG00000029121	Crmp1	3.52599	9.3223e-21	3.32824e-19	3036.48	2994.4	2443.7	3196.66	263.614	166.278	442.277	140.307
ENSMUSG00000030000	Add2	3.51852	1.00218e-33	9.72635e-32	965.054	686.493	552.014	978.376	72.223	39.5026	113.558	51.5833
ENSMUSG00000026185	Igfbp5	3.49534	3.40789e-17	8.5766e-16	7758.63	3223.97	2527.7	4547.17	319.587	355.523	552.419	373.463
ENSMUSG00000058248	Kcnh1	3.48946	1.15999e-13	1.93565e-12	194.793	120.885	160.368	162.92	4.51394	6.43065	34.1527	11.3483
ENSMUSG00000030638	Sh3gl3	3.48908	2.1716e-29	1.60139e-27	740.979	367.091	334.917	523.915	51.4589	42.2586	58.9133	21.665
ENSMUSG00000078670	Fam174b	3.48043	1.29993e-36	1.57927e-34	1027.44	550.082	564.014	980.091	43.3338	58.7945	93.066	84.5966
ENSMUSG00000086040	Wipf3	3.4716	5.20813e-31	4.09068e-29	1317.72	537.882	475.648	590.798	65.9035	61.5505	77.6973	57.7733
ENSMUSG00000032537	Ephb1	3.44911	2.84271e-29	2.05149e-27	1352.09	867.266	806.202	680.833	115.557	52.3639	122.95	47.4566
ENSMUSG00000032261	Sh3bgrl2	3.43554	1.2031e-111	1.45119e-108	6948.9	5067.19	4518.66	6616.25	527.228	480.462	508.875	624.158
ENSMUSG00000097039	Pvt1	3.43439	8.88649e-27	5.37871e-25	115.857	137.52	118.912	188.644	9.93067	9.18665	12.8072	20.6333
ENSMUSG00000087461	C230014O12Rik	3.38952	5.48791e-13	8.39442e-12	72.5701	98.7042	79.6384	54.0207	10.8335	1.83733	3.41527	13.4117
ENSMUSG00000111094	Gm34425	3.34467	1.50382e-13	2.47274e-12	90.3943	113.122	53.4559	87.4621	2.70836	8.26798	5.97672	17.5383
ENSMUSG00000024598	Fbn2	3.34054	6.39937e-37	7.83088e-35	1004.52	756.363	1078.94	1429.41	73.1258	122.182	156.248	69.1216
ENSMUSG00000081683	Fzd10	3.33723	9.06791e-17	2.22218e-15	148.96	94.2681	104.73	102.039	13.5418	15.6173	13.6611	1.03167
ENSMUSG00000050558	Prokr2	3.33534	6.37917e-10	6.45447e-09	76.3895	67.6512	65.4562	258.099	11.7362	3.67466	13.6611	17.5383
ENSMUSG00000025383	Il23a	3.32131	8.85496e-27	5.37871e-25	155.325	332.711	233.46	199.791	18.9586	35.8279	18.784	18.57
ENSMUSG00000028600	Podn	3.28793	4.62729e-13	7.16234e-12	171.876	88.7229	72.0018	60.023	7.2223	7.34932	17.9301	7.22166
ENSMUSG00000034845	Plvap	3.27801	1.61855e-53	3.74418e-51	11850.6	6301.54	6123.43	10977.4	742.995	977.459	919.56	994.526
ENSMUSG00000028883	Sema3a	3.2629	2.32363e-11	2.89508e-10	62.3848	51.0157	39.2737	132.051	6.31952	8.26798	5.1229	10.3167
ENSMUSG00000044303	Cdkn2a	3.25588	1.9238e-18	5.43264e-17	229.169	148.611	111.276	288.968	20.7641	9.18665	23.9069	27.855
ENSMUSG00000022126	Acod1	3.24381	0.00150913	0.00459799	42.0142	45.4705	315.281	740.856	16.2502	11.024	61.4748	31.9817
ENSMUSG00000054150	Syne3	3.21819	8.25517e-33	7.4949e-31	529.634	369.309	294.553	587.368	32.5004	41.3399	64.8901	52.615
ENSMUSG00000027820	Mme	3.20572	2.77737e-40	3.75212e-38	343.753	256.187	254.188	333.557	27.9864	30.3159	47.8137	21.665
ENSMUSG00000004936	Map2k1	3.20302	8.43574e-122	1.42454e-118	18837.7	12729.5	12509.8	14128.6	1607.87	1722.5	1516.38	1473.22
ENSMUSG00000000739	Sult5a1	3.1711	8.36655e-18	2.22392e-16	362.85	159.701	98.1843	203.221	22.5697	23.8853	22.1992	22.6967
ENSMUSG00000020599	Rgs9	3.15884	6.74347e-81	3.55866e-78	1986.13	1847.65	1435.67	1911.31	165.21	162.604	226.261	250.695
ENSMUSG00000060470	Adgrg3	3.15707	4.79314e-42	7.22694e-40	6168.46	3180.72	3089.53	6443.9	501.95	471.275	545.589	598.366
ENSMUSG00000041959	S100a10	3.15122	3.75351e-101	3.33608e-98	1833.35	1561.52	1789.14	2394.06	213.058	190.164	213.454	237.283
ENSMUSG00000030283	St8sia1	3.06162	1.21959e-63	4.03828e-61	670.955	523.465	436.375	572.791	62.2924	54.2012	75.1358	72.2166
ENSMUSG00000063851	Rnf183	3.02419	4.36238e-29	3.09528e-27	313.197	229.57	228.006	445.028	31.5976	40.4213	30.7374	47.4566
ENSMUSG00000022949	Clic6	3.00671	2.70253e-10	2.89395e-09	2742.38	1374.1	888.022	1299.93	146.252	177.302	340.673	119.673
ENSMUSG00000030789	Itgax	2.99838	2.44907e-06	1.34978e-05	215.164	206.281	245.461	542.78	9.02788	26.6413	68.3053	47.4566
ENSMUSG00000071713	Csf2rb	2.99344	2.83128e-14	5.11357e-13	1101.28	878.356	1141.12	1666.93	84.8621	105.646	242.484	168.162
ENSMUSG00000109704	Gm38414	2.98784	1.78449e-17	4.60774e-16	112.038	86.5048	101.457	83.1748	14.4446	8.26798	19.6378	5.15833
ENSMUSG00000029108	Pcdh7	2.98549	1.06855e-50	2.25558e-48	1026.17	792.961	804.02	1355.66	141.738	105.646	144.295	110.388
ENSMUSG00000029816	Gpnmb	2.98173	4.10141e-09	3.64913e-08	76.3895	90.9409	295.644	306.975	12.639	12.8613	40.1294	31.9817
ENSMUSG00000109953	5430430B14Rik	2.98057	5.1733e-14	9.10015e-13	263.544	145.284	221.46	478.469	25.2781	17.4546	43.5446	54.6783
ENSMUSG00000070407	Hs3st3b1	2.95389	3.09389e-47	5.80517e-45	224.076	204.063	196.369	240.95	32.5004	26.6413	23.053	29.9183
ENSMUSG00000011263	Exoc3l2	2.9485	1.0582e-59	3.13505e-57	693.872	635.478	505.104	731.424	62.2924	101.053	90.5045	78.4066
ENSMUSG00000029381	Shroom3	2.93609	1.33772e-33	1.27628e-31	1331.72	972.625	622.925	602.803	110.14	105.646	126.365	118.642
ENSMUSG00000031841	Cdh13	2.92721	4.19976e-45	7.23687e-43	4002.81	2992.18	2108.78	3641.68	431.533	367.466	327.866	549.878
ENSMUSG00000021575	Ahrr	2.92649	3.53332e-10	3.70373e-09	113.311	84.2867	157.095	392.722	18.0558	14.6986	35.8603	29.9183
ENSMUSG00000027555	Car13	2.90987	1.43739e-14	2.70907e-13	273.729	131.975	148.367	258.957	14.4446	16.536	46.1061	30.95
ENSMUSG00000034460	Six4	2.89717	7.6805e-25	3.99079e-23	319.563	189.645	197.459	354.136	24.3753	32.1533	41.837	44.3616
ENSMUSG00000008136	Fhl2	2.88403	2.8984e-31	2.33073e-29	412.503	302.767	265.098	429.593	47.8478	33.9906	68.3053	40.235
ENSMUSG00000028364	Tnc	2.88079	2.63872e-62	8.25187e-60	10492.1	8272.3	9003.5	14800.8	1303.63	1323.8	1509.55	1643.44
ENSMUSG00000016028	Celsr1	2.87418	2.32376e-52	5.23218e-50	3404.43	2101.62	1898.23	2601.57	405.352	361.035	321.035	276.487
ENSMUSG00000045362	Tnfrsf26	2.87417	8.98238e-22	3.58595e-20	580.56	383.726	350.191	788.017	64.098	51.4452	59.7672	112.452
ENSMUSG00000023064	Sncg	2.86658	2.68889e-45	4.77972e-43	296.646	279.477	246.552	313.835	34.3059	30.3159	37.5679	54.6783
ENSMUSG00000004791	Pgf	2.83184	2.0445e-26	1.19465e-24	1695.85	1009.22	1186.94	2153.11	146.252	187.408	194.67	321.88
ENSMUSG00000054555	Adam12	2.81013	1.03268e-134	1.93765e-131	1670.38	1603.67	1386.58	1714.09	196.808	234.26	233.092	245.537
ENSMUSG00000054435	Gimap4	2.79052	1.17094e-95	8.98803e-93	3002.11	2783.68	2168.78	2617.86	413.477	437.284	331.281	345.608
ENSMUSG00000031434	Morc4	2.76843	4.37894e-80	2.24082e-77	2012.86	1404.04	1321.12	1612.05	233.822	217.724	246.753	233.157
ENSMUSG00000035095	Fam167a	2.76298	1.4986e-27	9.6591e-26	1973.4	1654.68	1663.68	2099.09	153.474	192.92	334.696	408.54
ENSMUSG00000039774	Galnt12	2.75685	5.44468e-09	4.7541e-08	339.933	104.249	121.094	125.191	12.639	29.3973	46.1061	13.4117
ENSMUSG00000028631	Kcnq4	2.74427	2.82757e-45	4.97387e-43	3450.26	2543.02	1760.77	2063.08	332.226	335.313	365.433	432.268
ENSMUSG00000058624	Gda	2.73953	6.22173e-25	3.2731e-23	599.658	389.272	241.097	494.761	50.5561	67.9812	72.5744	67.0583
ENSMUSG00000041324	Inhba	2.73755	4.8161e-09	4.2315e-08	49.6532	82.0687	56.7287	115.759	8.12509	3.67466	13.6611	20.6333
ENSMUSG00000050379	2022-09-06	2.73554	4.04617e-41	5.74183e-39	1317.72	677.621	894.568	1018.68	128.196	131.369	179.301	147.528
ENSMUSG00000034796	Cpne7	2.73097	7.4994e-16	1.64257e-14	84.0285	66.5422	60.0015	93.4645	9.02788	11.024	16.2225	9.285
ENSMUSG00000027075	Slc43a1	2.72528	2.7515e-82	1.49886e-79	690.052	624.387	588.015	559.929	91.1816	93.7038	108.435	77.375
ENSMUSG00000031253	Srpx2	2.72339	8.96575e-29	6.28235e-27	131.135	160.81	172.368	216.083	23.4725	30.3159	23.9069	25.7917
ENSMUSG00000040035	Disp2	2.7189	4.90627e-19	1.46382e-17	621.302	299.44	216.005	453.603	64.098	45.9332	73.4282	57.7733
ENSMUSG00000058740	Kcnt1	2.71812	3.07281e-21	1.15057e-19	148.96	197.408	175.641	120.904	20.7641	23.8853	36.7141	15.475
ENSMUSG00000039005	Tlr4	2.71336	4.26751e-67	1.53331e-64	1378.83	1060.24	870.567	958.654	167.919	167.197	156.248	158.877
ENSMUSG00000056025	Clca3a1	2.70131	3.58188e-33	3.30531e-31	311.924	242.879	207.278	325.839	40.6255	31.2346	45.2523	50.5516
ENSMUSG00000036502	Tmem255a	2.6881	3.00758e-35	3.2145e-33	399.772	258.405	270.552	356.708	44.2366	42.2586	64.0362	48.4883
ENSMUSG00000022479	Vdr	2.67563	3.12882e-16	7.23787e-15	175.696	93.159	101.457	186.071	15.3474	19.292	23.9069	28.8867
ENSMUSG00000041801	Phlda3	2.67187	4.8773e-51	1.04257e-48	1097.46	889.447	874.931	1415.69	157.988	148.824	196.378	168.162
ENSMUSG00000067219	Nipal1	2.66846	2.99154e-17	7.5513e-16	296.646	270.605	162.55	427.021	27.0836	40.4213	58.0595	56.7416
ENSMUSG00000062861	Zfp28	2.66413	8.43239e-49	1.63676e-46	1316.45	903.864	768.019	880.624	153.474	137.8	140.88	178.478
ENSMUSG00000028996	Rbp7	2.65032	5.22508e-19	1.55619e-17	142.594	99.8132	85.093	104.612	12.639	16.536	16.2225	23.7283
ENSMUSG00000035493	Tgfbi	2.63657	5.51621e-22	2.21791e-20	2398.63	1086.86	1286.21	1557.17	161.599	213.13	377.387	265.138
ENSMUSG00000010830	Kdelr3	2.61829	1.60409e-42	2.44039e-40	891.211	592.225	514.922	803.451	125.488	118.508	105.873	106.262
ENSMUSG00000041515	Irf8	2.59776	1.11716e-28	7.73177e-27	4258.72	2622.87	2657.52	3862.91	390.907	440.959	826.494	555.036
ENSMUSG00000032420	Nt5e	2.59726	5.84356e-18	1.5865e-16	569.102	394.817	273.825	416.731	37.0143	52.3639	97.3351	86.66
ENSMUSG00000028713	Cyp4b1	2.59158	1.65259e-18	4.69819e-17	160.418	104.249	85.093	143.198	23.4725	19.292	22.1992	16.5067
ENSMUSG00000029082	Bst1	2.58905	1.70285e-33	1.60649e-31	314.47	201.845	208.369	267.531	38.8199	40.4213	46.1061	39.2033
ENSMUSG00000053626	Tll1	2.58674	5.67589e-34	5.54039e-32	1720.04	959.316	891.295	1557.17	232.017	215.886	186.132	219.745
ENSMUSG00000043004	Gng2	2.58071	3.33557e-49	6.54974e-47	3032.66	2455.41	1783.68	2297.17	370.143	383.083	505.459	339.418
ENSMUSG00000020620	Abca8b	2.57408	6.26194e-12	8.40583e-11	157.872	79.8506	93.8205	68.5978	10.8335	13.78	25.6145	16.5067
ENSMUSG00000036109	Mbnl3	2.55521	9.9237e-44	1.61136e-41	295.373	261.732	238.915	300.973	52.3617	53.2826	44.3985	36.1083
ENSMUSG00000029664	Tfpi2	2.55072	3.88064e-47	7.20137e-45	929.406	1060.24	1006.93	1275.92	157.085	134.125	216.016	222.84
ENSMUSG00000028758	Kif17	2.5476	1.18508e-05	5.76727e-05	38.1948	57.6699	136.367	240.95	11.7362	7.34932	28.1759	34.045
ENSMUSG00000025650	Col7a1	2.53921	1.18638e-77	5.7241e-75	3384.06	3194.02	2607.34	3274.69	493.825	668.788	519.12	461.155
ENSMUSG00000020429	Igfbp1	2.53631	2.37623e-17	6.0707e-16	105.672	93.159	80.7293	70.3127	10.8335	18.3733	14.5149	16.5067
ENSMUSG00000027674	Pex5l	2.53215	5.32684e-17	1.33266e-15	235.534	227.352	151.64	103.754	27.9864	32.1533	37.5679	25.7917
ENSMUSG00000037946	Fgd3	2.53016	7.5811e-21	2.72968e-19	530.907	537.882	389.464	512.768	65.0007	74.4118	146.003	54.6783
ENSMUSG00000015568	Lpl	2.50149	5.12135e-22	2.07895e-20	1219.69	1893.12	1579.68	1727.81	174.238	221.398	470.453	267.202
ENSMUSG00000022055	Nefl	2.48422	0.000332291	0.00119071	183.335	108.686	154.913	385.005	50.5561	7.34932	64.8901	25.7917
ENSMUSG00000020181	Nav3	2.48353	3.02732e-16	7.0223e-15	1391.56	796.288	667.653	908.063	132.71	132.288	295.42	111.42
ENSMUSG00000078452	Raet1d	2.47055	1.8209e-18	5.15067e-17	128.589	125.321	112.366	97.7518	29.792	23.8853	17.0763	12.38
ENSMUSG00000021822	Plau	2.46837	7.42694e-09	6.33428e-08	7692.43	4972.92	7831.83	9841.21	782.717	1077.59	2559.74	1061.58
ENSMUSG00000015533	Itga2	2.44868	6.62782e-105	6.58377e-102	2416.46	2041.74	1927.68	1974.76	424.31	358.279	346.649	402.35
ENSMUSG00000111731	Gm48727	2.44333	2.12782e-11	2.66561e-10	87.848	80.9596	51.274	58.3081	6.31952	13.78	13.6611	17.5383
ENSMUSG00000037095	Lrg1	2.43556	1.93254e-33	1.80404e-31	920.494	670.967	553.105	983.52	139.029	124.938	176.74	137.212
ENSMUSG00000038973	Cldnd2	2.42022	1.4095e-08	1.14599e-07	87.848	115.34	53.4559	43.7311	14.4446	7.34932	12.8072	21.665
ENSMUSG00000050370	Ch25h	2.41457	1.83128e-36	2.19325e-34	300.466	408.125	285.825	389.292	51.4589	72.5745	71.7206	63.9633
ENSMUSG00000028755	Cda	2.40095	9.35641e-22	3.71769e-20	225.349	184.1	146.185	247.809	38.8199	45.0146	25.6145	43.33
ENSMUSG00000020848	Doc2b	2.39735	9.92967e-27	5.96734e-25	226.622	210.717	149.458	207.508	46.945	34.9093	29.8836	39.2033
ENSMUSG00000051048	P4ha3	2.39465	7.2204e-19	2.12054e-17	136.228	120.885	219.278	173.209	28.8892	29.3973	24.7607	41.2666
ENSMUSG00000032014	Oaf	2.39089	6.4759e-42	9.59286e-40	3157.43	1811.06	2177.51	2711.33	391.81	441.878	542.173	503.453
ENSMUSG00000062515	Fabp4	2.38596	9.89325e-15	1.90282e-13	192.247	105.358	126.549	126.048	15.3474	22.9666	29.0298	38.1716
ENSMUSG00000090523	Gypc	2.37998	2.72011e-36	3.2122e-34	613.663	470.231	405.828	587.368	101.112	124.938	93.066	79.4383
ENSMUSG00000015134	Aldh1a3	2.37915	6.19278e-19	1.82509e-17	267.363	188.536	162.55	345.561	46.0422	37.6653	50.3752	51.5833
ENSMUSG00000028337	Coro2a	2.37417	1.27691e-14	2.42282e-13	112.038	330.493	216.005	210.938	49.6533	39.5026	44.3985	34.045
ENSMUSG00000041361	Myzap	2.36197	3.0321e-51	6.56449e-49	1037.62	876.138	670.926	781.157	167.016	154.336	183.571	148.56
ENSMUSG00000042216	Sgsm1	2.33085	1.54303e-10	1.71429e-09	482.527	153.047	173.459	218.655	44.2366	38.5839	73.4282	47.4566
ENSMUSG00000039405	Prss23	2.32336	2.82875e-53	6.45528e-51	3044.12	2765.94	2155.69	3644.26	605.771	617.343	537.904	559.163
ENSMUSG00000030657	Xylt1	2.32059	3.13131e-21	1.16988e-19	1591.45	889.447	703.654	1130.15	173.335	188.326	292.005	209.428
ENSMUSG00000040152	Thbs1	2.30479	3.70969e-27	2.33752e-25	4774.35	6512.26	5955.42	7422.28	891.052	1273.27	1842.54	984.21
ENSMUSG00000027737	Slc7a11	2.30289	0.000904363	0.00291561	1431.03	1365.22	2085.87	5539.27	213.961	255.389	611.333	1031.67
ENSMUSG00000031490	Eif4ebp1	2.30119	5.96448e-41	8.32415e-39	2003.95	1420.68	1226.21	1963.61	364.726	348.174	286.029	343.545
ENSMUSG00000004098	Col5a3	2.29714	2.03009e-30	1.55828e-28	311.924	309.421	451.648	384.147	55.9729	92.7851	77.6973	70.1533
ENSMUSG00000067889	Sptbn2	2.26335	3.33292e-32	2.90118e-30	1473.04	1350.81	1022.21	1485.14	271.739	183.733	342.38	312.595
ENSMUSG00000030562	Nox4	2.25472	1.85021e-70	7.26617e-68	1865.18	1889.8	1430.22	1963.61	371.046	369.303	338.111	420.92
ENSMUSG00000020053	Igf1	2.23738	6.0956e-09	5.27879e-08	291.553	175.228	310.917	300.973	21.6669	36.7466	104.166	66.0266
ENSMUSG00000096937	Gm10825	2.22118	1.34229e-10	1.50713e-09	77.6627	66.5422	53.4559	48.0184	17.153	8.26798	14.5149	12.38
ENSMUSG00000034205	Loxl2	2.21055	3.86224e-108	4.34811e-105	2393.54	2332.3	2196.06	2146.25	412.574	508.94	533.635	503.453
ENSMUSG00000016758	Bik	2.21041	2.78785e-18	7.80736e-17	182.062	186.318	144.004	125.191	42.431	31.2346	23.053	41.2666
ENSMUSG00000059336	Slc14a1	2.20862	1.93425e-05	9.02562e-05	34.3753	48.7976	46.9103	144.055	24.3753	8.26798	14.5149	12.38
ENSMUSG00000024679	Ms4a6d	2.20679	4.67297e-07	2.92268e-06	100.58	90.9409	126.549	198.076	9.02788	22.9666	52.9366	26.8233
ENSMUSG00000039706	Ldb2	2.20319	2.5295e-43	4.02978e-41	3162.53	2121.59	1846.96	2502.1	493.825	510.778	509.728	577.733
ENSMUSG00000022831	Hcls1	2.19603	4.56175e-22	1.87431e-20	2146.55	1349.7	1777.14	2078.51	290.698	334.394	616.455	362.115
ENSMUSG00000024924	Vldlr	2.19271	5.27288e-19	1.56766e-17	682.413	462.468	444.011	833.463	127.293	118.508	184.424	99.04
ENSMUSG00000068699	Flnc	2.19014	4.4786e-34	4.3971e-32	5552.25	3727.47	4120.47	5228.01	834.176	860.789	1371.23	1015.16
ENSMUSG00000021613	Hapln1	2.18457	4.50532e-12	6.14055e-11	262.271	230.679	217.096	571.076	60.4868	70.7372	59.7672	91.8183
ENSMUSG00000026822	Lcn2	2.18176	8.66502e-43	1.33024e-40	576.741	736.4	564.014	710.844	118.265	143.312	134.049	176.415
ENSMUSG00000085399	Foxd2os	2.17932	6.88883e-15	1.35743e-13	249.539	146.393	177.823	228.088	36.1115	61.5505	27.3221	52.615
ENSMUSG00000028381	Ugcg	2.17002	1.51448e-30	1.17316e-28	6549.13	4878.65	4212.11	5224.58	849.524	963.679	1348.18	1475.28
ENSMUSG00000026589	Sec16b	2.15376	1.63721e-10	1.81176e-09	99.3064	53.2337	56.7287	83.1748	11.7362	16.536	17.9301	19.6017
ENSMUSG00000030711	Sult1a1	2.14869	1.43278e-22	6.1254e-21	413.777	757.472	580.378	411.587	102.918	114.833	146.003	123.8
ENSMUSG00000002699	Lcp2	2.13955	1.75585e-54	4.1182e-52	4527.35	3906.02	3168.08	3493.34	792.648	734.013	990.427	907.866
ENSMUSG00000097828	6430562O15Rik	2.13891	3.72774e-45	6.48973e-43	821.188	669.858	686.199	944.077	169.724	169.034	163.079	208.397
ENSMUSG00000025757	Hspa4l	2.13224	1.5996e-17	4.17504e-16	1311.35	952.662	859.658	2051.07	247.364	256.307	354.334	322.912
ENSMUSG00000019194	Scn1b	2.12919	2.84293e-41	4.1033e-39	1240.06	836.213	909.841	921.782	244.656	254.47	191.255	202.207
ENSMUSG00000054641	Mmrn1	2.10447	3.99304e-58	1.10542e-55	7264.64	5070.51	5486.32	5887.4	1358.7	1274.19	1608.59	1269.98
ENSMUSG00000028970	Abcb1b	2.09629	6.72841e-21	2.43303e-19	481.254	536.773	579.287	699.697	99.3067	115.752	204.062	117.61
ENSMUSG00000039899	Fgl2	2.09191	5.75409e-10	5.86772e-09	881.026	361.546	334.917	336.129	88.4732	77.1678	163.933	118.642
ENSMUSG00000026068	Il18rap	2.09054	1.75709e-24	8.80474e-23	282.641	292.785	202.914	342.131	55.9729	61.5505	70.8668	75.3116
ENSMUSG00000024222	Fkbp5	2.0904	5.30793e-37	6.5427e-35	1947.93	1966.32	1265.49	1828.13	345.768	372.059	452.523	475.598
ENSMUSG00000036155	Mgat5	2.08597	8.40985e-71	3.38136e-68	4048.65	3648.73	2846.25	3908.36	826.954	852.521	869.185	855.251
ENSMUSG00000011256	Adam19	2.07685	6.27032e-64	2.11774e-61	2800.95	2290.16	1963.69	2627.29	540.77	596.213	599.379	558.131
ENSMUSG00000038816	Ctnnal1	2.07626	7.97509e-13	1.19287e-11	686.233	322.729	498.558	651.679	92.0844	106.565	207.477	105.23
ENSMUSG00000029822	Osbpl3	2.06442	5.1511e-27	3.17469e-25	379.401	285.022	361.1	322.409	60.4868	93.7038	99.0427	68.09
ENSMUSG00000025161	Slc16a3	2.06053	5.88584e-19	1.74376e-17	1268.07	719.764	741.837	709.987	167.919	190.164	287.736	177.447
ENSMUSG00000031662	Snx20	2.05462	7.98955e-25	4.13158e-23	303.012	279.477	209.46	297.543	56.8757	63.3879	84.5278	56.7416
ENSMUSG00000020674	Pxdn	2.05375	3.70187e-59	1.05955e-56	38811	30708.1	24905	28787.9	7604.18	7523.86	7276.22	7271.18
ENSMUSG00000031465	Angpt2	2.04723	5.66285e-26	3.13536e-24	18013.9	15135	12050.5	18492.2	3018.92	3397.22	3474.18	5521.48
ENSMUSG00000041774	Ydjc	2.04558	3.16968e-20	1.07267e-18	147.686	138.629	124.367	132.051	22.5697	34.9093	35.0065	39.2033
ENSMUSG00000030729	Pgm2l1	2.04076	5.09131e-36	5.80925e-34	6766.84	5133.73	4839.39	7249.93	1210.64	1357.79	1454.9	1808.51
ENSMUSG00000019890	Nts	2.03635	4.20724e-20	1.41529e-18	201.159	176.337	183.277	140.625	45.1394	50.5266	45.2523	28.8867
ENSMUSG00000040605	Bace2	2.03604	3.66728e-43	5.78779e-41	576.741	673.185	524.74	714.274	137.224	143.312	149.418	178.478
ENSMUSG00000042724	Map3k9	2.03527	1.05362e-07	7.42285e-07	240.627	173.01	113.457	195.504	41.5283	27.5599	83.674	22.6967
ENSMUSG00000017144	Rnd3	2.02977	2.51768e-34	2.53072e-32	3310.21	2518.62	2428.42	3718	640.98	648.577	903.338	739.705
ENSMUSG00000018800	Abca5	2.02741	2.45426e-39	3.18808e-37	1246.42	967.079	793.111	1057.26	225.697	226.91	275.783	268.233
ENSMUSG00000110730	Gm19385	2.01414	4.20671e-12	5.75678e-11	119.677	113.122	73.0927	114.044	16.2502	25.7226	27.3221	35.0767
ENSMUSG00000020473	Aebp1	2.01129	2.46997e-87	1.54483e-84	2620.16	2073.9	2176.42	2328.04	536.256	555.792	618.163	570.511
ENSMUSG00000053461	Hhipl2	2.00675	7.46039e-11	8.66462e-10	159.145	113.122	120.003	191.216	22.5697	26.6413	53.7904	42.2983
ENSMUSG00000031710	Ucp1	2.00641	1.31431e-05	6.33231e-05	39.4679	35.4891	91.6387	84.0323	13.5418	7.34932	16.2225	25.7917
ENSMUSG00000070044	Fam149a	2.00472	5.75218e-36	6.51927e-34	1192.95	922.718	753.837	847.182	223.891	269.169	218.577	213.555
ENSMUSG00000041836	Ptpre	1.99152	1.41053e-19	4.46898e-18	3522.83	3078.68	2576.79	3597.95	546.187	618.261	842.717	1207.05
ENSMUSG00000022054	Nefm	1.98065	3.56897e-07	2.28293e-06	221.53	128.648	206.187	466.465	84.8621	40.4213	90.5045	43.33
ENSMUSG00000023169	Slc38a1	1.97157	3.24576e-18	9.04475e-17	5081.18	3883.84	3975.37	5892.55	900.08	887.43	1845.1	1168.88
ENSMUSG00000109909	Gm45663	1.96462	9.71047e-10	9.53462e-09	218.983	234.007	294.553	301.83	43.3338	34.9093	75.9897	115.547
ENSMUSG00000024087	Cyp1b1	1.96198	5.22468e-11	6.20458e-10	295.373	296.113	313.099	601.088	55.0701	92.7851	107.581	132.053
ENSMUSG00000037872	Ackr1	1.95801	5.55007e-45	9.46707e-43	1835.9	2568.53	2086.96	2370.91	492.02	578.759	679.638	530.276
ENSMUSG00000034684	Sema3f	1.95536	8.51408e-20	2.77027e-18	4690.32	2480.91	2238.6	3159.78	832.371	820.368	639.509	949.133
ENSMUSG00000020990	Cdkl1	1.95523	5.62123e-13	8.58003e-12	179.515	133.084	103.639	114.901	37.0143	24.8039	44.3985	29.9183
ENSMUSG00000032135	Mcam	1.95257	6.62248e-100	5.59169e-97	47523.2	40826.9	37240.2	42531.5	11255.1	11446.6	10694.9	10037.1
ENSMUSG00000042807	Hecw2	1.94296	1.92439e-58	5.41619e-56	3195.63	3439.12	3145.17	3952.95	747.509	857.114	1006.65	961.513
ENSMUSG00000002228	Ppm1j	1.93856	1.87369e-56	4.72253e-54	2127.45	2004.03	1707.32	1650.63	530.839	531.907	426.908	463.218
ENSMUSG00000033721	Vav3	1.93544	4.51003e-32	3.82718e-30	835.192	616.624	507.285	637.102	170.627	180.058	173.325	153.718
ENSMUSG00000034591	Slc41a2	1.93357	1.3293e-08	1.08654e-07	162.964	90.9409	84.0021	138.91	21.6669	20.2106	35.8603	47.4566
ENSMUSG00000027692	Tnik	1.93352	4.51572e-16	1.02496e-14	1237.51	1267.63	942.569	1177.31	325.004	203.025	467.891	213.555
ENSMUSG00000014813	Stc1	1.93345	4.40465e-18	1.21142e-16	7479.81	7067.89	6650.35	10667.8	1427.31	1592.05	2421.42	2903.11
ENSMUSG00000023032	Slc4a8	1.92846	8.62331e-08	6.18615e-07	241.9	138.629	118.912	346.419	72.223	33.0719	67.4515	49.52
ENSMUSG00000001507	Itga3	1.92679	5.24461e-46	9.42189e-44	10236.2	8708.15	6471.43	9749.46	2383.36	2202.04	2336.04	2327.44
ENSMUSG00000057219	Armc7	1.92385	1.1861e-17	3.11021e-16	600.931	442.505	435.284	886.626	151.668	146.986	155.395	170.225
ENSMUSG00000040111	Gramd1b	1.92186	1.93934e-14	3.58062e-13	1763.33	1026.97	996.025	1351.38	304.24	256.307	531.074	263.075
ENSMUSG00000018381	Abi3	1.91617	1.4357e-38	1.83672e-36	467.249	420.325	358.918	475.04	124.585	107.484	120.388	103.167
ENSMUSG00000030761	Myo7a	1.91282	5.80537e-19	1.72294e-17	1602.91	1081.31	936.023	1310.22	295.212	268.25	471.307	273.392
ENSMUSG00000087028	Gm13387	1.90699	6.81358e-14	1.18376e-12	133.682	137.52	92.7296	110.614	27.0836	36.7466	23.9069	39.2033
ENSMUSG00000106028	Gm8493	1.90659	3.88197e-11	4.68919e-10	86.5748	84.2867	63.2743	72.0276	25.2781	14.6986	17.0763	24.76
ENSMUSG00000090124	Ugt1a7c	1.9055	1.23062e-06	7.13162e-06	120.95	98.7042	153.822	168.065	23.4725	31.2346	71.7206	17.5383
ENSMUSG00000031562	Dctd	1.90419	3.59443e-24	1.73426e-22	724.427	694.256	533.468	514.483	214.864	168.116	146.856	127.927
ENSMUSG00000020435	Osbp2	1.90363	3.27939e-08	2.52757e-07	80.209	104.249	109.094	114.044	36.1115	12.8613	40.9832	18.57
ENSMUSG00000055044	Pdlim1	1.90119	7.08039e-31	5.53548e-29	1702.21	1187.78	1133.48	1683.22	375.56	322.451	418.37	411.635
ENSMUSG00000042379	Esm1	1.90109	8.22152e-08	5.92307e-07	2972.83	1431.77	1145.48	2514.97	394.518	537.419	519.974	707.723
ENSMUSG00000031340	Gabre	1.90092	2.20985e-10	2.39217e-09	243.173	121.994	211.642	290.683	43.3338	44.0959	64.0362	81.5016
ENSMUSG00000034413	Neurl1b	1.89825	3.59414e-18	9.98071e-17	628.941	420.325	346.918	670.543	144.446	151.58	119.534	139.275
ENSMUSG00000000957	Mmp14	1.89759	7.63202e-35	7.95568e-33	11594.7	7523.7	6767.08	7818.43	2284.96	2306.77	2277.13	2175.78
ENSMUSG00000026768	Itga8	1.89429	3.43373e-13	5.40405e-12	415.05	246.206	306.553	315.55	82.1537	113.914	101.604	46.425
ENSMUSG00000048612	Myof	1.88772	8.21124e-36	9.12258e-34	12586.4	10437.1	7535.1	9112.36	2999.96	2799.17	2511.07	2408.94
ENSMUSG00000002020	Ltbp2	1.88599	9.05365e-19	2.64514e-17	262.271	310.53	196.369	212.653	59.584	58.7945	84.5278	61.9
ENSMUSG00000016024	Lbp	1.88243	1.93977e-32	1.70609e-30	3286.02	2185.91	1974.59	2582.71	700.564	632.96	763.312	622.095
ENSMUSG00000021710	Nln	1.88088	3.16971e-29	2.27774e-27	617.482	619.951	596.742	748.573	147.154	158.01	235.653	159.908
ENSMUSG00000052373	Mpp3	1.8807	1.58872e-15	3.32863e-14	398.499	513.484	255.279	291.54	87.5704	91.8665	122.096	93.8816
ENSMUSG00000026582	Sele	1.86313	2.78582e-20	9.50386e-19	7069.85	9254.9	7117.27	7112.73	2056.55	2964.53	1324.27	2054.05
ENSMUSG00000004446	Bid	1.86146	1.69711e-06	9.63979e-06	179.515	232.898	211.642	598.515	63.1952	52.3639	93.9198	127.927
ENSMUSG00000056737	Capg	1.86105	1.2694e-51	2.78394e-49	5049.35	4104.54	3663.36	5233.15	1265.71	1218.15	1191.07	1294.74
ENSMUSG00000058396	Gpr182	1.85673	4.98387e-12	6.75462e-11	1777.33	917.173	680.744	757.148	257.295	320.614	323.596	238.315
ENSMUSG00000038811	Gngt2	1.85399	1.18302e-28	8.15413e-27	762.622	505.72	615.288	774.297	176.946	200.269	200.647	156.813
ENSMUSG00000037613	Tnfrsf23	1.84959	2.54937e-19	7.85606e-18	1052.9	774.107	728.746	1421.69	241.947	269.169	286.029	307.437
ENSMUSG00000097990	Gm19557	1.84659	5.33452e-22	2.15512e-20	445.606	285.022	319.644	336.987	92.0844	112.077	105.019	75.3116
ENSMUSG00000006219	Fblim1	1.8367	1.13504e-32	1.01955e-30	2741.11	2203.65	1719.32	1890.73	681.605	612.749	525.097	574.638
ENSMUSG00000032387	Rbpms2	1.83422	1.36232e-23	6.30289e-22	266.09	258.405	249.824	307.832	84.8621	77.1678	87.9431	52.615
ENSMUSG00000002847	Pla1a	1.83352	1.75534e-13	2.85572e-12	132.409	103.14	120.003	139.768	21.6669	40.4213	41.837	35.0767
ENSMUSG00000028937	Acot7	1.83269	2.54864e-49	5.12369e-47	3543.2	3108.63	2506.97	3127.2	883.83	948.062	870.893	744.863
ENSMUSG00000086008	Gm8817	1.82455	1.19894e-09	1.15168e-08	95.4869	95.3771	55.6378	72.8851	20.7641	26.6413	17.0763	25.7917
ENSMUSG00000024065	Ehd3	1.82195	4.10515e-27	2.55807e-25	1527.79	1367.44	1230.58	1733.81	455.908	487.811	421.785	290.93
ENSMUSG00000071112	Spx	1.81723	8.51993e-06	4.27693e-05	63.6579	66.5422	99.2752	111.471	15.3474	10.1053	37.5679	34.045
ENSMUSG00000037060	Cavin3	1.81546	1.12897e-30	8.78567e-29	4261.26	3663.15	2944.44	2903.4	1173.62	1045.44	864.916	827.396
ENSMUSG00000030725	Lipt2	1.81189	1.15097e-19	3.70218e-18	445.606	348.237	272.734	350.706	83.0565	92.7851	97.3351	131.022
ENSMUSG00000029338	Antxr2	1.80828	3.66065e-55	8.83106e-53	2003.95	1570.39	1472.76	1786.97	467.644	513.534	479.845	490.041
ENSMUSG00000019256	Ahr	1.80606	4.94528e-35	5.18701e-33	2752.57	2251.34	1810.95	2128.25	594.937	543.85	699.276	719.071
ENSMUSG00000030249	Abcc9	1.80151	1.12122e-14	2.13943e-13	5011.15	2699.39	2911.71	3178.65	854.94	1342.17	1101.42	659.235
ENSMUSG00000078956	Gm14221	1.80096	5.54356e-06	2.87689e-05	222.803	154.156	217.096	334.414	28.8892	37.6653	119.534	80.47
ENSMUSG00000009292	Trpm2	1.79865	9.34543e-05	0.000381107	48.38	31.053	84.0021	100.324	21.6669	11.9426	30.7374	11.3483
ENSMUSG00000026479	Lamc2	1.78633	8.62238e-05	0.000354445	100.58	99.8132	241.097	420.161	35.2087	45.0146	89.6507	80.47
ENSMUSG00000074305	Peak1	1.78471	1.14374e-37	1.43069e-35	7903.77	5815.78	5828.87	8634.74	1978.01	1947.57	2128.56	2126.26
ENSMUSG00000027221	Chst1	1.78394	1.07503e-22	4.66685e-21	10250.2	7635.71	6407.07	9320.72	2041.2	1958.59	2593.89	3168.25
ENSMUSG00000049580	Tsku	1.76844	1.41873e-25	7.65432e-24	334.841	267.278	242.188	332.699	83.9593	80.8425	86.2355	94.9133
ENSMUSG00000055926	Gm14137	1.7674	5.54615e-09	4.8352e-08	168.057	76.5235	101.457	95.1794	37.0143	32.1533	35.8603	23.7283
ENSMUSG00000020044	Timp3	1.76577	3.75659e-43	5.87384e-41	16209.9	14516.2	10314.8	13529.2	4115.81	3916.27	3978.78	4035.88
ENSMUSG00000035547	Capn5	1.7641	1.7206e-21	6.54409e-20	793.178	509.047	444.011	607.948	192.294	169.034	163.079	168.162
ENSMUSG00000032554	Trf	1.75851	1.64615e-26	9.71978e-25	4501.89	3512.32	2666.25	2913.69	1086.05	895.698	1125.33	908.898
ENSMUSG00000074796	Slc4a11	1.75632	8.95172e-09	7.52827e-08	56.019	74.3054	70.9109	90.0346	17.153	19.292	18.784	31.9817
ENSMUSG00000048376	F2r	1.7511	8.70684e-63	2.82755e-60	6752.84	5958.85	4919.03	5727.06	1672.87	1699.53	1843.39	1721.85
ENSMUSG00000097597	Gm26674	1.74965	1.37414e-08	1.11993e-07	178.242	83.1777	132.003	151.773	24.3753	45.9332	37.5679	54.6783
ENSMUSG00000074652	Myh7b	1.74882	3.03305e-08	2.35491e-07	61.1116	55.4518	78.5474	88.3196	14.4446	18.3733	29.0298	22.6967
ENSMUSG00000038388	Mpp6	1.74687	3.20417e-40	4.26054e-38	1551.98	1462.82	1147.67	1731.24	434.241	461.17	426.908	434.331
ENSMUSG00000063506	Arhgap22	1.74456	7.61179e-05	0.000317776	71.2969	85.3958	114.548	246.094	21.6669	24.8039	58.9133	49.52
ENSMUSG00000023088	Abcc1	1.74281	1.05197e-35	1.15355e-33	1742.95	1572.61	1238.21	1907.88	521.812	445.552	468.745	495.2
ENSMUSG00000031278	Acsl4	1.73741	3.71616e-57	9.65458e-55	2746.2	2429.9	2085.87	2599	723.133	689.917	817.102	726.293
ENSMUSG00000022637	Cblb	1.72964	9.23086e-29	6.44138e-27	3123.06	1999.59	2038.96	2802.22	677.994	736.769	788.073	801.605
ENSMUSG00000032802	Srxn1	1.72172	0.0100834	0.024518	1340.64	943.79	1752.04	5274.31	381.879	372.059	1051.05	1018.25
ENSMUSG00000008734	Gprc5b	1.71725	3.1438e-26	1.80576e-24	1685.66	1154.51	1021.12	1215.04	417.088	409.724	383.364	332.197
ENSMUSG00000097069	Gm16998	1.71227	4.68165e-13	7.23984e-12	187.154	198.517	117.821	168.922	51.4589	58.7945	37.5679	57.7733
ENSMUSG00000056073	Grik2	1.69737	1.006e-05	4.96878e-05	194.793	173.01	146.185	173.209	47.8478	25.7226	107.581	29.9183
ENSMUSG00000032735	Ablim3	1.69667	3.75815e-12	5.17228e-11	1086	570.044	444.011	576.221	226.6	211.293	187.84	199.112
ENSMUSG00000021725	Parp8	1.69532	1.2136e-13	2.01714e-12	599.658	466.904	598.924	823.173	201.322	169.953	265.537	131.022
ENSMUSG00000097877	Gm26703	1.69365	2.00711e-22	8.43578e-21	514.356	400.362	304.371	408.157	122.779	123.101	123.803	133.085
ENSMUSG00000001741	Il16	1.69287	4.92457e-07	3.06529e-06	203.705	115.34	96.0024	139.768	26.1809	29.3973	57.2057	58.805
ENSMUSG00000020865	Abcc3	1.68706	0.0030853	0.00867346	310.651	221.807	380.737	340.416	55.9729	82.6798	215.162	35.0767
ENSMUSG00000017446	C1qtnf1	1.68669	2.16865e-14	3.97632e-13	1756.96	963.752	775.656	959.511	354.796	332.557	359.457	336.323
ENSMUSG00000042213	Zfand4	1.68629	2.21437e-17	5.67436e-16	283.914	208.499	181.095	282.966	69.5147	74.4118	75.1358	78.4066
ENSMUSG00000041046	Ramp3	1.68347	8.3851e-13	1.25088e-11	665.862	668.749	490.921	961.226	159.793	175.465	241.63	291.962
ENSMUSG00000052085	Dock8	1.68012	4.16157e-10	4.32204e-09	895.031	689.82	660.017	676.545	182.363	199.35	390.194	138.243
ENSMUSG00000036894	Rap2b	1.67269	2.89021e-20	9.84011e-19	856.836	567.826	600.015	936.359	241.044	203.944	251.876	232.125
ENSMUSG00000070305	Mpzl3	1.66906	8.95727e-21	3.20469e-19	300.466	225.134	236.733	228.945	61.3896	81.7612	84.5278	83.565
ENSMUSG00000079652	Fam71f2	1.66634	6.68266e-12	8.93508e-11	202.432	249.533	392.737	330.127	78.5426	75.3305	95.6274	121.737
ENSMUSG00000107061	Gm19590	1.66567	1.18449e-22	5.10269e-21	305.558	267.278	310.917	279.536	69.5147	85.4358	100.75	111.42
ENSMUSG00000041920	Slc16a6	1.66411	4.95513e-22	2.02119e-20	6172.27	5139.27	4304.84	5377.21	1270.22	1364.22	1907.43	2082.93
ENSMUSG00000063354	Slc39a4	1.66048	7.4682e-18	2.00502e-16	189.701	230.679	199.641	242.665	55.9729	76.2492	83.674	56.7416
ENSMUSG00000032487	Ptgs2	1.65973	1.03053e-33	9.94433e-32	24346.6	24751.5	22441.7	31140.8	6693.27	8495.81	7660.44	9651.24
ENSMUSG00000033420	Antxr1	1.65964	2.4995e-23	1.14083e-21	6661.17	4299.73	3582.64	5129.4	1614.19	1462.51	1555.65	1593.92
ENSMUSG00000022686	B3gnt5	1.65838	1.6618e-17	4.33069e-16	201.159	176.337	161.459	225.515	55.0701	51.4452	70.0129	66.0266
ENSMUSG00000020303	Stc2	1.64537	1.06709e-16	2.59279e-15	253.359	230.679	222.551	166.35	64.098	85.4358	66.5977	61.9
ENSMUSG00000015112	Slc25a13	1.64286	2.31648e-23	1.063e-21	341.207	292.785	296.735	403.869	102.015	96.4598	122.95	106.262
ENSMUSG00000041957	Pkp2	1.63922	4.86161e-11	5.80609e-10	253.359	169.682	134.185	232.375	55.9729	50.5266	70.8668	76.3433
ENSMUSG00000037239	Spred3	1.63754	9.07245e-33	8.19286e-31	1886.82	1435.09	1278.58	1714.09	519.103	536.5	525.097	447.743
ENSMUSG00000054582	Pabpc1l	1.63637	1.57686e-18	4.49803e-17	277.549	204.063	307.644	248.667	71.3203	76.2492	90.5045	95.945
ENSMUSG00000020547	Bzw2	1.63031	1.44097e-65	4.96607e-63	2860.79	2439.88	2212.42	2512.39	802.579	809.344	830.763	794.383
ENSMUSG00000021913	Ogdhl	1.62876	5.19754e-06	2.71149e-05	120.95	49.9066	74.1837	84.8897	25.2781	31.2346	35.0065	14.4433
ENSMUSG00000021281	Tnfaip2	1.62866	2.4777e-19	7.66317e-18	2898.98	2647.27	2731.7	4609.77	869.385	1018.8	1133.87	1147.21
ENSMUSG00000038648	Creb3l2	1.62634	2.27259e-31	1.83623e-29	14149.9	12636.4	9373.33	14376.4	3866.64	4124.8	3750.82	4628.05
ENSMUSG00000021838	Samd4	1.62069	6.16459e-13	9.31973e-12	681.14	605.534	701.472	924.355	176.946	164.441	302.251	304.342
ENSMUSG00000004698	Hdac9	1.61422	6.04834e-11	7.12758e-10	729.52	388.163	327.281	418.446	130.904	171.79	175.886	128.958
ENSMUSG00000097028	Ptgs2os	1.6138	1.06432e-05	5.23693e-05	72.5701	49.9066	75.2746	114.044	12.639	26.6413	28.1759	35.0767
ENSMUSG00000097788	Gm16596	1.60841	7.88727e-06	3.9866e-05	156.599	166.355	122.185	133.766	27.9864	22.048	59.7672	80.47
ENSMUSG00000038168	P3h2	1.60569	1.089e-12	1.6061e-11	831.373	399.253	454.92	491.331	150.766	192.001	197.232	174.352
ENSMUSG00000063142	Kcnma1	1.60359	1.41826e-05	6.7886e-05	103.126	60.997	33.819	78.8874	19.8613	25.7226	25.6145	19.6017
ENSMUSG00000030707	Coro1a	1.60223	1.73121e-10	1.90704e-09	995.61	1247.67	1346.22	1134.44	255.489	370.222	645.485	283.708
ENSMUSG00000050721	Plekho2	1.60207	7.77855e-18	2.08502e-16	5497.5	3971.46	3659	4238.48	1197.1	1257.65	2020.98	1243.16
ENSMUSG00000036492	Rnf39	1.60115	8.33907e-06	4.19113e-05	67.4774	46.5795	70.9109	42.8736	18.9586	28.4786	11.9534	15.475
ENSMUSG00000026600	Soat1	1.60003	1.34446e-24	6.85917e-23	1189.13	1198.87	1206.58	1454.27	321.393	384.002	536.197	424.015
ENSMUSG00000023906	Cldn6	1.59181	1.31417e-10	1.47851e-09	104.399	130.866	87.2749	95.1794	36.1115	43.1772	28.1759	30.95
ENSMUSG00000029304	Spp1	1.58972	2.90404e-12	4.06638e-11	754.983	583.353	801.838	1187.6	199.516	259.982	351.772	295.057
ENSMUSG00000042035	Igsf3	1.5882	8.79503e-14	1.4987e-12	669.682	521.247	451.648	715.132	180.558	181.896	273.221	147.528
ENSMUSG00000021070	Bdkrb2	1.58672	1.25155e-14	2.37738e-13	387.04	384.835	221.46	282.108	97.5011	108.402	99.8965	118.642
ENSMUSG00000035385	Ccl2	1.57525	0.00247901	0.00715486	241.9	323.838	673.108	854.9	98.4039	192.92	283.467	127.927
ENSMUSG00000000486	Sept1	1.57318	1.94335e-15	4.00417e-14	1357.19	821.796	812.748	700.555	300.628	276.518	320.181	342.513
ENSMUSG00000071984	Fndc1	1.57309	1.361e-24	6.90186e-23	6868.69	6020.96	4779.39	4252.2	1699.05	2140.49	1767.4	1758.99
ENSMUSG00000000031	H19	1.57221	1.67614e-14	3.13107e-13	2172.01	1131.22	1133.48	1552.88	455.005	544.768	443.985	570.511
ENSMUSG00000005672	Kit	1.56918	3.06249e-15	6.20844e-14	13816.3	10056.7	8282.39	12644.3	2919.62	3052.72	4061.6	5064.45
ENSMUSG00000038067	Csf3	1.5654	6.22833e-21	2.26667e-19	1739.14	1885.36	2201.51	2673.6	537.159	757.898	808.564	769.623
ENSMUSG00000015484	Fam163a	1.56403	1.03083e-08	8.55412e-08	129.862	175.228	97.0933	90.892	36.1115	40.4213	50.3752	39.2033
ENSMUSG00000048911	Rnf24	1.56395	1.44078e-18	4.1308e-17	1862.63	1491.65	1517.49	2372.63	487.506	563.142	663.415	737.641
ENSMUSG00000027907	S100a11	1.56262	7.86011e-50	1.6187e-47	3394.24	3074.25	3050.26	3883.49	1167.31	1138.23	1022.87	1211.18
ENSMUSG00000025380	Fscn2	1.56042	2.14462e-05	9.93041e-05	59.8385	46.5795	96.0024	126.048	22.5697	23.8853	38.4217	26.8233
ENSMUSG00000006589	Aprt	1.55644	2.13003e-35	2.30576e-33	3265.65	3039.87	2673.89	3254.96	1201.61	1149.25	928.952	878.98
ENSMUSG00000032491	Nradd	1.55372	1.72519e-20	6.00685e-19	254.632	200.736	209.46	213.511	64.098	73.4932	83.674	77.375
ENSMUSG00000029821	Gsdme	1.55203	3.33085e-12	4.62187e-11	179.515	207.39	150.549	264.959	66.8063	58.7945	65.7439	83.565
ENSMUSG00000003549	Ercc1	1.54957	1.35561e-55	3.31771e-53	1302.44	1205.52	1133.48	1243.33	425.213	460.251	412.393	369.337
ENSMUSG00000024084	Qpct	1.54761	4.03671e-08	3.06511e-07	122.223	93.159	93.8205	176.639	31.5976	41.3399	43.5446	50.5516
ENSMUSG00000056124	B4galt6	1.54609	1.59726e-20	5.5729e-19	837.739	654.331	596.742	730.566	208.544	195.676	293.713	267.202
ENSMUSG00000037110	Ralgapa2	1.54587	5.60463e-52	1.24533e-49	1914.83	1761.15	1588.4	1890.73	647.299	649.496	539.612	614.873
ENSMUSG00000030319	Cand2	1.5439	4.89901e-17	1.22927e-15	309.378	253.969	237.824	210.081	82.1537	86.3545	103.312	73.2483
ENSMUSG00000024501	Dpysl3	1.5409	4.59673e-13	7.12155e-12	897.577	1028.08	919.659	1216.75	362.018	235.178	506.313	291.962
ENSMUSG00000032278	Paqr5	1.53744	1.28167e-13	2.12609e-12	592.019	948.226	565.105	541.065	270.836	245.283	176.74	218.713
ENSMUSG00000031827	Cotl1	1.53625	4.46982e-75	2.09672e-72	9473.58	8148.09	7886.38	8294.33	2873.57	3111.52	2932.01	2734.95
ENSMUSG00000022032	Scara5	1.53301	7.24165e-06	3.68453e-05	59.8385	116.449	88.3659	74.6001	22.5697	27.5599	46.9599	19.6017
ENSMUSG00000085289	Gm15337	1.5308	3.13265e-05	0.000140919	103.126	105.358	40.3646	54.8782	27.9864	29.3973	19.6378	27.855
ENSMUSG00000047180	Neurl3	1.52977	5.25047e-16	1.17748e-14	1829.53	2065.02	1946.23	3198.37	612.09	921.421	805.149	793.351
ENSMUSG00000037362	Nov	1.52968	7.36207e-09	6.29166e-08	272.456	236.225	292.371	399.582	79.4454	69.8185	155.395	111.42
ENSMUSG00000031383	Dusp9	1.52829	1.45962e-06	8.38675e-06	53.4727	57.6699	51.274	71.1702	19.8613	18.3733	29.0298	13.4117
ENSMUSG00000029797	Sspo	1.52592	8.47713e-09	7.15409e-08	169.33	114.231	108.003	85.7472	37.9171	35.8279	47.8137	43.33
ENSMUSG00000088357	Gm24011	1.52512	8.30593e-05	0.000343191	68.7506	62.106	32.7281	58.3081	16.2502	17.4546	11.9534	31.9817
ENSMUSG00000096351	Samd11	1.52451	0.000552574	0.00187829	156.599	108.686	112.366	307.832	25.2781	38.5839	70.0129	105.23
ENSMUSG00000001435	Col18a1	1.52183	2.44135e-25	1.30879e-23	68778.6	50379.1	42352.3	60452.6	20578.2	19751.3	16703.2	20265
ENSMUSG00000091844	Gm8251	1.52151	0.000341232	0.00121981	53.4727	80.9596	114.548	126.048	18.0558	15.6173	46.9599	50.5516
ENSMUSG00000026077	Npas2	1.52083	7.32754e-08	5.32444e-07	70.0237	64.3241	76.3655	72.8851	22.5697	19.292	35.8603	20.6333
ENSMUSG00000033361	Prrg3	1.52013	2.05693e-15	4.23086e-14	2926.99	2287.94	1833.86	1419.12	758.342	766.166	766.727	659.235
ENSMUSG00000030142	Clec4e	1.51893	0.0161297	0.036719	25.4632	27.7259	195.278	154.345	36.1115	21.1293	65.7439	17.5383
ENSMUSG00000019979	Apaf1	1.51428	2.78756e-34	2.78542e-32	6470.19	4809.89	4431.38	5330.9	1782.1	1736.28	1828.87	2018.97
ENSMUSG00000000409	Lck	1.51109	1.27759e-05	6.17478e-05	104.399	60.997	80.7293	138.053	18.9586	33.0719	35.0065	48.4883
ENSMUSG00000026315	Serpinb8	1.50373	4.34306e-06	2.30343e-05	117.131	98.7042	117.821	163.777	38.8199	20.2106	64.0362	52.615
ENSMUSG00000014164	Klhl3	1.49543	1.23086e-13	2.0438e-12	1250.24	699.802	633.834	993.81	317.781	341.743	300.543	308.468
ENSMUSG00000032717	Mdfi	1.49382	1.16286e-32	1.039e-30	1054.18	880.575	752.746	993.81	315.073	325.207	341.527	324.975
ENSMUSG00000105731	Gm43063	1.49268	2.56977e-05	0.000117159	52.1995	63.215	91.6387	44.5885	14.4446	19.292	30.7374	24.76
ENSMUSG00000050106	Tmc8	1.49193	3.34298e-28	2.24019e-26	1630.92	1345.26	1093.12	1398.54	485.7	547.524	466.184	443.616
ENSMUSG00000037347	Chst7	1.48728	2.1356e-24	1.0545e-22	2644.35	2209.2	1784.77	1918.16	868.482	824.961	687.322	669.551
ENSMUSG00000020589	Fam49a	1.48617	4.902e-15	9.80807e-14	576.741	574.481	629.47	710.844	190.488	180.058	320.181	198.08
ENSMUSG00000001918	Slc1a5	1.48432	5.39571e-62	1.65668e-59	4402.58	4679.02	5216.86	5273.45	1634.05	1812.53	1858.76	1690.9
ENSMUSG00000027397	Slc20a1	1.4771	2.19891e-24	1.08259e-22	22251	14354.3	16882.2	18886.7	5847.36	5822.5	6644.4	7683.85
ENSMUSG00000068794	Col28a1	1.4751	2.65621e-15	5.41732e-14	387.04	275.041	314.19	452.745	120.071	140.556	140.026	113.483
ENSMUSG00000023913	Pla2g7	1.47362	1.9655e-05	9.15623e-05	184.608	113.122	324.008	275.249	76.737	72.5745	123.803	49.52
ENSMUSG00000046324	Ermp1	1.45958	1.96158e-31	1.60026e-29	5577.71	4795.47	3744.09	4162.17	1658.42	1742.71	1567.61	1676.46
ENSMUSG00000002797	Ggct	1.45735	8.04825e-18	2.15049e-16	287.734	297.222	214.914	288.968	98.4039	86.3545	114.411	96.9766
ENSMUSG00000034452	Slc24a1	1.45663	7.40405e-12	9.84505e-11	241.9	200.736	214.914	310.405	88.4732	65.2252	88.7969	111.42
ENSMUSG00000012519	Mlkl	1.455	4.18951e-31	3.30599e-29	729.52	686.493	610.924	802.594	260.003	280.193	227.115	266.17
ENSMUSG00000105852	Gm42890	1.45364	9.14979e-06	4.56597e-05	50.9264	80.9596	101.457	80.6024	27.9864	16.536	39.2756	30.95
ENSMUSG00000050271	Prag1	1.45337	8.80501e-25	4.53324e-23	6956.54	4583.65	5291.04	6497.07	1894.95	1993.5	2295.91	2334.66
ENSMUSG00000097617	Gm10687	1.45077	2.87399e-14	5.18516e-13	236.808	211.826	192.005	273.534	93.89	92.7851	84.5278	62.9316
ENSMUSG00000037411	Serpine1	1.44874	1.0297e-16	2.50556e-15	15472.7	17459.6	13672.7	25809.1	6105.56	7308.9	6503.52	6611.95
ENSMUSG00000032177	Pde4a	1.4482	6.70934e-24	3.17269e-22	956.142	875.029	788.747	1085.56	282.573	316.021	380.802	379.653
ENSMUSG00000025666	Tmem47	1.44244	7.95214e-36	8.89323e-34	2345.16	2598.47	1838.23	2404.35	826.954	892.942	830.763	829.46
ENSMUSG00000026875	Traf1	1.44106	1.23436e-15	2.63189e-14	198.613	201.845	206.187	281.251	78.5426	79.9238	80.2587	89.755
ENSMUSG00000039747	Orai2	1.44003	3.68783e-10	3.86091e-09	930.679	706.456	806.202	1240.76	250.975	284.786	496.067	326.007
ENSMUSG00000090891	D6Ertd527e	1.43956	0.000221927	0.000831893	106.945	58.7789	109.094	177.497	31.5976	22.048	58.9133	54.6783
ENSMUSG00000036885	Arhgef26	1.43547	7.54531e-15	1.47645e-13	472.342	351.564	317.462	322.409	148.96	128.613	155.395	106.262
ENSMUSG00000045934	Mtmr11	1.43486	2.63587e-22	1.09906e-20	1740.41	1232.14	1122.57	1299.93	468.547	468.519	491.798	566.385
ENSMUSG00000025207	Sema4g	1.43463	3.23477e-11	3.94979e-10	621.302	399.253	369.827	381.575	148.96	145.149	219.431	140.307
ENSMUSG00000024754	Tmem2	1.43425	3.37591e-26	1.93251e-24	12392.9	9802.77	8336.94	10217.6	3310.52	3495.52	3890.84	4382.52
ENSMUSG00000056131	Pgm3	1.43418	6.87846e-23	3.04075e-21	754.983	624.387	517.104	649.964	250.975	217.724	210.893	263.075
ENSMUSG00000022579	Gpihbp1	1.43379	2.75552e-09	2.51256e-08	369.216	208.499	204.005	353.278	108.335	100.134	125.511	85.6283
ENSMUSG00000058831	Opn1sw	1.43286	2.32171e-05	0.000106714	98.0332	69.8693	113.457	54.0207	18.9586	37.6653	40.1294	26.8233
ENSMUSG00000097769	Snhg4	1.42571	1.43793e-15	3.03529e-14	152.779	155.265	147.276	175.782	62.2924	60.6319	62.3286	49.52
ENSMUSG00000045534	Kcna5	1.42527	5.68121e-09	4.94529e-08	555.097	546.755	386.191	236.662	151.668	160.766	154.541	174.352
ENSMUSG00000026039	Sgol2a	1.4204	1.97238e-12	2.81551e-11	245.72	235.116	180.005	173.209	74.0286	95.5411	63.1824	78.4066
ENSMUSG00000060147	Serpinb6a	1.41892	9.12807e-22	3.63551e-20	4550.27	3182.93	2858.25	3860.34	1440.85	1424.85	1173.14	1365.93
ENSMUSG00000023991	Foxp4	1.41394	4.38436e-10	4.54225e-09	767.715	707.565	777.838	725.421	230.211	235.178	450.815	200.143
ENSMUSG00000046733	Gprc5a	1.41204	3.39741e-16	7.82701e-15	1446.31	1289.81	1313.49	1643.77	509.172	406.05	491.798	734.546
ENSMUSG00000026657	Frmd4a	1.412	1.55736e-33	1.47748e-31	6813.95	5972.16	5636.87	6190.09	2111.62	2146	2835.52	2154.12
ENSMUSG00000097781	9330136K24Rik	1.41183	1.36009e-08	1.10956e-07	213.891	141.957	145.095	215.225	53.2645	52.3639	73.4282	90.7866
ENSMUSG00000019806	Aig1	1.41131	6.04168e-19	1.78367e-17	659.496	523.465	452.739	641.389	221.183	182.814	208.331	244.505
ENSMUSG00000050700	Emilin3	1.41046	0.0090479	0.0223413	40.7411	44.3614	57.8196	107.184	7.2223	11.9426	28.1759	47.4566
ENSMUSG00000021338	Carmil1	1.40665	5.60947e-11	6.63355e-10	355.211	291.676	303.28	355.851	107.432	96.4598	183.571	104.198
ENSMUSG00000003746	Man1a	1.4063	5.62347e-17	1.40271e-15	13128.8	9343.63	9178.05	12720.6	3556.99	3485.41	4411.67	5287.29
ENSMUSG00000027611	Procr	1.40524	7.04361e-18	1.90009e-16	12480.8	8788	7956.2	12957.3	3554.28	3924.54	3892.55	4555.84
ENSMUSG00000047045	Tmem164	1.40344	1.60649e-34	1.63426e-32	3558.48	2645.05	2652.07	2992.58	1188.07	1157.52	1092.89	1038.89
ENSMUSG00000031734	Irx3	1.40207	3.77312e-27	2.36865e-25	2247.13	1798.86	1528.4	1581.18	668.063	675.219	695.86	666.456
ENSMUSG00000049916	2610318N02Rik	1.39727	3.15084e-08	2.43627e-07	72.5701	66.5422	76.3655	76.315	29.792	33.0719	21.3454	26.8233
ENSMUSG00000005667	Mthfd2	1.39644	2.17477e-19	6.76343e-18	483.8	529.01	489.83	708.272	225.697	192.001	221.138	202.207
ENSMUSG00000048856	Slc25a47	1.39368	6.9016e-05	0.000291506	71.2969	73.1964	86.184	138.91	23.4725	25.7226	35.8603	56.7416
ENSMUSG00000109390	Gm45718	1.39192	3.80999e-06	2.03993e-05	72.5701	80.9596	85.093	84.8897	20.7641	24.8039	49.5214	27.855
ENSMUSG00000030047	Arhgap25	1.39186	1.46426e-21	5.60703e-20	4761.61	3462.41	3651.36	4233.34	1298.21	1325.63	1824.61	1689.87
ENSMUSG00000040829	Zmynd15	1.39141	1.27833e-07	8.86172e-07	198.613	166.355	140.731	268.389	52.3617	62.4692	92.2122	88.7233
ENSMUSG00000019987	Arg1	1.39069	0.000427459	0.00149019	61.1116	31.053	97.0933	93.4645	20.7641	22.9666	38.4217	25.7917
ENSMUSG00000086786	Gm15908	1.38898	2.20121e-07	1.46866e-06	141.321	109.795	120.003	147.485	31.5976	47.7706	44.3985	75.3116
ENSMUSG00000068735	Trp53i11	1.38867	1.0812e-12	1.596e-11	15448.5	9792.79	7457.64	8115.97	3936.16	4042.13	3820.83	3787.25
ENSMUSG00000020089	Ppa1	1.3876	5.48177e-74	2.50191e-71	1722.58	1936.38	1729.13	1814.41	685.216	670.625	693.299	704.628
ENSMUSG00000022440	C1qtnf6	1.38394	1.50628e-27	9.67171e-26	3184.17	2477.59	2330.24	2540.69	1058.97	1148.33	937.49	889.296
ENSMUSG00000015745	Plekho1	1.38203	4.73635e-22	1.94133e-20	1788.79	1344.15	1629.86	1666.07	570.562	549.362	782.95	562.258
ENSMUSG00000022221	Ripk3	1.38196	2.36515e-24	1.16105e-22	995.61	790.743	843.294	1149.87	348.476	350.011	372.264	380.685
ENSMUSG00000051341	Zfp52	1.38021	3.81943e-14	6.81085e-13	1362.28	1432.87	1184.76	1504.86	408.06	403.294	593.402	703.596
ENSMUSG00000060791	Gmfg	1.37925	4.51701e-12	6.1468e-11	364.123	253.969	277.098	298.4	105.626	123.101	146.003	82.5333
ENSMUSG00000021411	Pxdc1	1.37796	8.79314e-16	1.90861e-14	5068.45	3826.17	3605.54	4948.47	1395.71	1426.69	1663.23	2229.43
ENSMUSG00000031438	Rnf128	1.37751	1.07253e-05	5.26814e-05	81.4822	56.5608	132.003	99.4668	26.1809	39.5026	43.5446	33.0133
ENSMUSG00000035566	Pcdh17	1.3758	5.53567e-69	2.03219e-66	3356.05	3263.89	3022.98	3039.74	1121.26	1251.22	1221.81	1292.68
ENSMUSG00000001249	Hpn	1.36799	8.14408e-20	2.66014e-18	260.998	293.895	326.19	309.547	102.015	111.158	135.757	112.452
ENSMUSG00000085936	2610307P16Rik	1.36609	6.72412e-13	1.01294e-11	206.252	207.39	170.186	144.913	71.3203	62.4692	70.8668	77.375
ENSMUSG00000032231	Anxa2	1.36542	4.09757e-46	7.44039e-44	15602.6	15476.6	13848.3	16247.4	6281.6	6427.9	5088.75	5946.52
ENSMUSG00000030342	Cd9	1.3648	2.27208e-29	1.6682e-27	4233.25	3622.11	3513.91	4401.4	1477.86	1350.44	1825.46	1469.09
ENSMUSG00000030208	Emp1	1.36395	2.52584e-12	3.56637e-11	26983.3	19946	21746.7	29649.7	8318.29	6932.24	9509.81	13442.6
ENSMUSG00000052302	Tbc1d30	1.3609	2.1963e-30	1.67067e-28	944.684	903.864	770.201	858.329	315.976	316.021	323.596	399.255
ENSMUSG00000024177	Nme4	1.35963	1.35744e-07	9.35637e-07	137.501	119.776	112.366	104.612	42.431	59.7132	54.6443	26.8233
ENSMUSG00000031146	Plp2	1.35812	5.3285e-28	3.54262e-26	2864.61	2528.6	2009.5	2349.47	1030.08	985.727	837.594	950.165
ENSMUSG00000037833	Sh2d4b	1.35778	7.39299e-09	6.31022e-08	521.995	473.558	581.469	830.89	156.182	203.944	272.367	308.468
ENSMUSG00000038007	Acer2	1.35765	2.20887e-10	2.39217e-09	7291.38	5417.64	3398.27	3981.24	1881.41	1824.47	1694.83	2437.83
ENSMUSG00000052102	Gnpda1	1.35737	2.36367e-11	2.93927e-10	348.846	277.259	296.735	458.748	111.043	118.508	157.956	152.687
ENSMUSG00000074340	Ovgp1	1.35692	6.07918e-07	3.71953e-06	78.9359	90.9409	135.276	121.761	27.9864	43.1772	48.6675	47.4566
ENSMUSG00000066363	Serpina3f	1.35494	3.30778e-07	2.132e-06	370.489	306.094	200.732	328.412	85.7649	90.0291	178.448	116.578
ENSMUSG00000062070	Pgk1	1.35241	3.50454e-36	4.02592e-34	9963.74	7571.39	7527.46	9398.75	3428.79	3375.17	3323.91	3368.39
ENSMUSG00000021187	Tc2n	1.34988	9.00453e-06	4.50413e-05	129.862	109.795	56.7287	96.0369	38.8199	34.9093	29.8836	50.5516
ENSMUSG00000046731	Kctd11	1.34709	2.82238e-10	3.01274e-09	532.18	431.415	302.189	341.274	162.502	187.408	165.64	114.515
ENSMUSG00000026126	Ptpn18	1.34707	3.32825e-10	3.504e-09	249.539	167.464	216.005	222.085	80.3481	82.6798	110.996	60.8683
ENSMUSG00000062545	Tlr12	1.34412	7.71799e-05	0.000321494	301.739	150.829	204.005	101.182	56.8757	111.158	71.7206	57.7733
ENSMUSG00000028862	Map3k6	1.34207	1.35052e-24	6.86936e-23	3441.35	3635.42	2719.7	2582.71	1103.21	1177.73	1343.91	1256.57
ENSMUSG00000070942	Il1rl2	1.33853	9.02185e-17	2.21764e-15	454.518	440.287	393.828	467.322	180.558	168.116	215.162	128.958
ENSMUSG00000037341	Slc9a7	1.33552	8.09385e-06	4.08124e-05	122.223	100.922	69.8199	91.7495	33.4032	32.1533	58.0595	27.855
ENSMUSG00000048458	Fam212b	1.33295	7.6956e-08	5.56555e-07	235.534	201.845	248.734	409.014	92.9872	96.4598	141.734	104.198
ENSMUSG00000054612	Mgmt	1.33204	5.60575e-11	6.63355e-10	157.872	113.122	128.73	158.632	59.584	54.2012	48.6675	59.8366
ENSMUSG00000025351	Cd63	1.3309	9.05538e-05	0.000370711	2902.8	2165.95	3426.63	4321.66	1004.8	1032.58	2072.21	985.241
ENSMUSG00000079036	Alkbh1	1.32971	2.00335e-21	7.60238e-20	763.895	667.64	523.649	649.964	267.225	226.91	272.367	269.265
ENSMUSG00000040856	Dlk1	1.32763	6.88412e-05	0.000290848	240.627	179.664	252.006	172.352	74.9314	75.3305	146.856	38.1716
ENSMUSG00000001763	Tspan33	1.32661	0.000406533	0.00142607	485.074	175.228	152.731	186.929	79.4454	84.5172	156.248	77.375
ENSMUSG00000058070	Eml1	1.32629	4.25098e-27	2.6392e-25	5027.7	4486.05	3943.74	5625.87	1866.97	1987.07	1688.85	2069.52
ENSMUSG00000084772	Gm15473	1.32505	2.655e-07	1.73914e-06	61.1116	68.7602	56.7287	69.4552	22.5697	25.7226	27.3221	26.8233
ENSMUSG00000034390	Cmip	1.31825	3.59937e-18	9.98071e-17	4122.49	2784.79	2558.25	3273.83	1196.19	1157.52	1438.68	1315.37
ENSMUSG00000056313	Tcim	1.31688	1.58252e-24	7.9773e-23	1824.44	1379.64	1263.3	1537.45	603.965	544.768	611.333	649.95
ENSMUSG00000048473	Sult6b2	1.3165	2.64584e-06	1.44878e-05	50.9264	60.997	63.2743	77.1725	25.2781	29.3973	19.6378	27.855
ENSMUSG00000027661	Slc2a10	1.31459	5.61303e-13	8.57804e-12	290.28	180.773	235.642	273.534	100.209	95.5411	97.3351	101.103
ENSMUSG00000036356	Csgalnact1	1.31448	7.38057e-20	2.41622e-18	1778.6	1404.04	1083.3	1472.28	575.076	592.539	543.881	595.271
ENSMUSG00000046101	Mcmdc2	1.31442	7.55896e-06	3.83453e-05	63.6579	79.8506	91.6387	64.3104	18.0558	29.3973	35.0065	38.1716
ENSMUSG00000085795	Zfp703	1.31005	4.19856e-18	1.15662e-16	12673	7929.61	8910.77	9038.61	3324.07	3797.76	4445.82	3979.14
ENSMUSG00000041132	N4bp2l1	1.30825	2.88372e-07	1.87731e-06	455.791	401.471	494.194	662.826	119.168	174.546	291.151	229.03
ENSMUSG00000070284	Gmppb	1.30649	3.30255e-12	4.5977e-11	813.549	497.957	442.92	558.214	246.461	222.317	244.192	220.777
ENSMUSG00000034675	Dbn1	1.30488	2.48481e-30	1.88166e-28	6145.54	5376.61	4471.75	5028.22	2230.79	2155.19	2250.66	1869.38
ENSMUSG00000027546	Atp9a	1.30333	2.12176e-17	5.44532e-16	2538.68	1869.83	1524.04	2116.24	789.037	816.693	919.56	734.546
ENSMUSG00000038267	Slc22a23	1.30187	7.91675e-23	3.4906e-21	5091.36	3955.93	3351.36	4851.58	1705.37	1750.06	1841.68	1699.15
ENSMUSG00000062393	Dgkk	1.30167	7.21747e-06	3.67334e-05	138.774	85.3958	97.0933	91.7495	25.2781	37.6653	47.8137	56.7416
ENSMUSG00000002900	Lamb1	1.29945	3.44796e-40	4.54889e-38	43008.6	36967.5	31569.5	37708.2	15109.1	15647.6	14653.2	15228.4
ENSMUSG00000029217	Tec	1.29928	5.21173e-14	9.15822e-13	3912.42	2556.33	2550.61	3795.17	1210.64	1152.92	1242.3	1602.18
ENSMUSG00000085852	Gm13807	1.29846	9.75304e-10	9.56999e-09	169.33	129.757	113.457	147.485	49.6533	50.5266	68.3053	58.805
ENSMUSG00000066952	Myo1h	1.29805	5.00907e-15	1.00104e-13	241.9	226.243	185.459	227.23	98.4039	87.2732	75.9897	96.9766
ENSMUSG00000025876	Unc5a	1.29609	1.15775e-12	1.70304e-11	222.803	226.243	194.187	213.511	93.89	106.565	84.5278	62.9316
ENSMUSG00000024816	Frmd8	1.29509	1.13743e-26	6.81124e-25	3534.29	2852.44	2513.52	3496.77	1292.79	1294.4	1201.32	1263.79
ENSMUSG00000087528	9830144P21Rik	1.29503	1.33723e-14	2.52877e-13	2315.88	1514.94	1550.22	1530.59	626.535	632.041	688.176	869.695
ENSMUSG00000064254	Ethe1	1.29403	8.66041e-15	1.68102e-13	390.86	356.001	301.098	441.598	165.21	150.661	123.803	169.193
ENSMUSG00000020363	Gfpt2	1.29275	1.19288e-10	1.34833e-09	435.42	324.948	328.372	447.6	121.876	126.776	186.132	192.922
ENSMUSG00000020262	Adarb1	1.29163	2.84718e-17	7.20844e-16	1958.12	1794.42	1627.68	2278.3	721.328	612.749	915.291	880.011
ENSMUSG00000050910	Cdr2l	1.29159	1.92037e-24	9.51003e-23	3617.04	2820.28	2374.97	2950.56	1197.1	1151.09	1277.31	1178.16
ENSMUSG00000017667	Zfp334	1.29134	7.47707e-16	1.63981e-14	788.085	614.406	644.743	871.192	254.586	260.901	336.404	341.482
ENSMUSG00000026223	Itm2c	1.29068	1.21289e-14	2.30654e-13	17089.6	11100.3	9123.5	11012.5	5014.99	5050.82	5023	4663.13
ENSMUSG00000070385	Ampd1	1.28715	5.54098e-07	3.41374e-06	210.071	225.134	338.19	230.66	81.2509	67.0625	126.365	137.212
ENSMUSG00000110195	Pde2a	1.28511	1.87152e-20	6.50295e-19	1942.84	1806.62	1306.94	1392.53	677.994	651.333	632.678	682.963
ENSMUSG00000000958	Slc7a7	1.28467	6.57403e-17	1.63019e-15	2034.51	1744.51	1356.03	1295.64	725.842	683.487	621.578	606.62
ENSMUSG00000085335	Gm13684	1.28451	5.9327e-05	0.000253763	61.1116	77.6325	52.3649	44.5885	21.6669	32.1533	17.0763	25.7917
ENSMUSG00000021806	Nid2	1.28326	1.57247e-21	6.00775e-20	54990.3	42737.8	34436.5	43070	18067.5	19816.5	16583.7	17529
ENSMUSG00000033446	Lpar6	1.28275	2.24022e-46	4.11201e-44	3610.68	3413.61	3319.72	3676.84	1342.45	1393.61	1378.91	1650.67
ENSMUSG00000037428	Vgf	1.28063	2.90961e-07	1.8927e-06	296.646	316.075	243.279	354.136	121.876	72.5745	182.717	120.705
ENSMUSG00000026580	Selp	1.27547	1.54225e-09	1.46315e-08	5745.77	4060.18	3534.63	4651.79	1330.71	1912.66	1527.48	2662.73
ENSMUSG00000027087	Itgav	1.27516	5.42825e-09	4.74221e-08	6251.21	5906.73	5436.14	7353.68	1683.7	1915.42	3045.56	3664.48
ENSMUSG00000020098	Pcbd1	1.27515	1.30458e-05	6.2908e-05	100.58	63.215	81.8202	80.6024	48.7506	28.4786	34.1527	22.6967
ENSMUSG00000033107	Rnf125	1.27514	6.07189e-13	9.19606e-12	2584.51	2724.9	1825.14	2836.52	847.718	904.885	1009.21	1359.74
ENSMUSG00000003348	Mob3a	1.27306	5.32426e-17	1.33266e-15	690.052	506.829	470.194	568.504	254.586	245.283	223.7	200.143
ENSMUSG00000021139	Gm20498	1.27242	1.66339e-09	1.57101e-08	123.496	133.084	159.277	193.789	72.223	56.0386	63.1824	61.9
ENSMUSG00000026655	Fam107b	1.27047	2.91678e-19	8.92312e-18	6008.04	4716.73	4745.57	5628.45	1817.31	1902.55	2641.71	2384.18
ENSMUSG00000022094	Slc39a14	1.26805	3.31371e-12	4.60944e-11	632.76	482.431	486.558	742.571	203.127	231.504	299.69	239.347
ENSMUSG00000028763	Hspg2	1.26791	5.50993e-23	2.45504e-21	133691	105084	87466.9	109355	47158.9	48794.9	40306.1	44625.8
ENSMUSG00000020388	Pdlim4	1.2675	8.55334e-06	4.29243e-05	147.686	121.994	189.823	237.52	47.8478	59.7132	99.0427	83.565
ENSMUSG00000001027	Scn4a	1.26728	0.00360011	0.00991131	367.943	407.016	808.384	884.054	141.738	204.862	305.666	373.463
ENSMUSG00000041481	Serpina3g	1.26667	4.51347e-09	3.98426e-08	917.948	786.306	505.104	761.435	304.24	212.212	319.327	399.255
ENSMUSG00000042225	Ammecr1	1.2651	1.43583e-16	3.44416e-15	2347.71	2049.5	1401.85	1660.07	805.287	731.257	764.166	801.605
ENSMUSG00000107019	Gm43682	1.26485	5.6228e-06	2.91533e-05	68.7506	51.0157	55.6378	75.4575	21.6669	27.5599	24.7607	30.95
ENSMUSG00000037852	Cpe	1.26471	6.18546e-12	8.31639e-11	60529.8	42335.2	29495.6	40341.5	17585.4	17578.7	16009.1	20702.4
ENSMUSG00000079685	Ulbp1	1.26274	9.48578e-22	3.75144e-20	364.123	409.234	417.829	342.989	164.307	176.384	149.418	148.56
ENSMUSG00000035671	Zswim4	1.26244	3.10473e-15	6.28652e-14	5609.54	3583.3	3596.82	4787.27	1656.62	1707.8	2175.52	1785.81
ENSMUSG00000090958	Lrrc32	1.25848	3.89446e-13	6.08941e-12	12907.3	9697.41	8340.21	11650.5	3669.83	3592.9	5184.37	5357.44
ENSMUSG00000110344	Gm45716	1.2576	2.60858e-13	4.18338e-12	229.169	180.773	171.277	225.515	83.9593	78.0865	88.7969	86.66
ENSMUSG00000044042	Fmn1	1.25648	0.00103791	0.0032946	78.9359	72.0873	124.367	171.494	31.5976	39.5026	81.9664	34.045
ENSMUSG00000051043	Gprc5c	1.25616	1.16802e-06	6.78979e-06	432.874	241.77	269.461	224.658	111.043	171.79	114.411	90.7866
ENSMUSG00000056612	Ppp1r14b	1.2554	3.2183e-28	2.16524e-26	2178.37	1875.38	1945.14	2159.97	956.955	811.181	931.514	715.976
ENSMUSG00000048572	Tmem252	1.25387	1.07271e-43	1.72522e-41	10331.7	10003.5	8523.49	9848.92	3926.23	3701.3	4338.24	4264.91
ENSMUSG00000026437	Cdk18	1.25352	5.94007e-05	0.000253949	131.135	99.8132	159.277	179.212	37.9171	58.7945	96.4813	45.3933
ENSMUSG00000047368	Abhd17b	1.25135	2.33986e-18	6.57457e-17	1931.38	1431.77	1341.85	1661.78	618.41	574.165	721.475	760.338
ENSMUSG00000051379	Flrt3	1.25068	2.63871e-09	2.41517e-08	184.608	137.52	151.64	196.361	75.8342	66.1439	85.3816	53.6466
ENSMUSG00000035184	Fam124a	1.25005	6.23289e-07	3.80531e-06	258.451	188.536	113.457	217.798	80.3481	76.2492	94.7736	75.3116
ENSMUSG00000031803	B3gnt3	1.2499	1.81797e-09	1.70461e-08	1591.45	1113.47	987.297	1008.39	615.701	583.352	426.054	349.735
ENSMUSG00000057359	Gm17494	1.24953	1.77929e-06	1.00559e-05	317.017	278.368	230.188	496.476	111.043	119.426	133.195	193.953
ENSMUSG00000085465	Gm15347	1.2486	9.77363e-05	0.00039713	84.0285	56.5608	45.8193	61.738	19.8613	21.1293	26.4683	37.14
ENSMUSG00000054434	Tmem120b	1.24741	1.15587e-19	3.71086e-18	870.841	723.091	573.833	710.844	318.684	292.135	301.397	299.183
ENSMUSG00000040734	Ppp1r13l	1.24734	5.63371e-27	3.43453e-25	682.413	592.225	625.107	744.286	260.003	298.566	289.444	266.17
ENSMUSG00000040675	Mthfd1l	1.24702	1.68226e-34	1.70109e-32	1089.82	1277.61	1053.84	1076.98	447.783	451.064	484.114	512.738
ENSMUSG00000025915	Sgk3	1.24282	3.7004e-35	3.90554e-33	2519.58	2470.93	1952.78	2183.98	950.636	934.282	985.304	985.241
ENSMUSG00000085385	Snhg17	1.2426	1.25872e-15	2.67518e-14	794.451	807.378	715.654	829.175	256.392	299.485	426.054	347.672
ENSMUSG00000055865	Fam19a3	1.24256	8.59098e-16	1.87195e-14	225.349	224.025	209.46	211.796	95.6955	92.7851	75.9897	104.198
ENSMUSG00000043085	Tmem82	1.24159	9.93522e-08	7.04054e-07	137.501	113.122	85.093	99.4668	44.2366	38.5839	52.0828	48.4883
ENSMUSG00000028125	Abca4	1.23907	1.05345e-15	2.26043e-14	2327.33	1765.59	1496.76	1838.42	665.355	710.128	873.454	897.55
ENSMUSG00000048497	Mmgt2	1.237	2.64243e-11	3.26189e-10	221.53	196.299	184.368	156.917	67.7091	95.5411	79.4049	78.4066
ENSMUSG00000030609	Aen	1.23352	1.68689e-17	4.38254e-16	854.29	973.734	981.843	1323.94	478.478	405.131	438.008	438.458
ENSMUSG00000039886	Tmem120a	1.23199	4.53963e-16	1.029e-14	479.981	397.035	386.191	499.906	180.558	162.604	224.554	182.605
ENSMUSG00000020992	4930512B01Rik	1.22657	1.66501e-05	7.86929e-05	92.9406	63.215	49.0921	81.4598	33.4032	32.1533	29.8836	26.8233
ENSMUSG00000000420	Galnt1	1.22485	2.9962e-27	1.89501e-25	7650.41	7665.66	5756.87	7828.72	3100.17	2959.94	2926.88	3379.74
ENSMUSG00000030878	Cdr2	1.22447	7.61268e-14	1.30779e-12	5534.42	3861.66	3501.91	3101.48	1807.38	1651.76	1598.34	1787.88
ENSMUSG00000027663	Zmat3	1.22341	1.48088e-11	1.89164e-10	1122.93	968.188	930.569	1633.48	461.325	464.844	575.472	493.136
ENSMUSG00000022346	Myc	1.22133	4.90219e-19	1.46382e-17	2658.36	1979.63	2921.53	2860.53	1116.75	1052.79	1275.6	1023.41
ENSMUSG00000068566	Myadm	1.22108	3.66937e-33	3.36764e-31	11803.5	11586.1	8939.13	10372.8	4849.78	4587.81	4317.75	4561
ENSMUSG00000063018	2010204K13Rik	1.21984	1.88747e-05	8.82683e-05	63.6579	75.4144	66.5471	63.4529	30.6948	31.2346	17.0763	37.14
ENSMUSG00000059248	2022-09-09	1.21839	4.85921e-29	3.43337e-27	8144.4	6375.85	6854.35	8538.71	3313.23	3390.79	3145.46	3006.28
ENSMUSG00000032860	P2ry2	1.21831	5.64054e-13	8.59349e-12	352.665	500.175	344.736	476.754	156.182	173.628	198.939	191.89
ENSMUSG00000001131	Timp1	1.21707	7.72491e-17	1.90717e-15	532.18	465.795	375.282	496.476	206.738	174.546	220.285	202.207
ENSMUSG00000107944	Gm44280	1.21643	2.84793e-05	0.000128867	47.1069	55.4518	56.7287	63.4529	21.6669	22.048	32.445	19.6017
ENSMUSG00000063564	Col23a1	1.21584	1.2927e-09	1.23751e-08	295.373	195.19	240.006	238.377	109.237	101.053	128.926	76.3433
ENSMUSG00000021185	Dglucy	1.21565	9.61056e-08	6.82192e-07	630.214	363.764	339.281	436.453	235.628	215.886	163.933	145.465
ENSMUSG00000089662	Gm14057	1.21476	1.13642e-05	5.54806e-05	67.4774	68.7602	54.5468	78.03	33.4032	25.7226	21.3454	36.1083
ENSMUSG00000026458	Ppfia4	1.21118	0.000217111	0.000816013	296.646	167.464	217.096	312.12	68.6119	87.2732	192.109	80.47
ENSMUSG00000046027	Stard5	1.21068	1.8683e-19	5.86432e-18	781.72	766.344	570.56	745.143	287.087	285.705	342.38	321.88
ENSMUSG00000025068	Gsto1	1.2099	5.02309e-21	1.84402e-19	990.518	1031.4	1230.58	1358.24	497.436	445.552	541.32	510.675
ENSMUSG00000035900	Gramd4	1.20951	2.14118e-20	7.39431e-19	2308.24	2187.02	2275.69	2899.97	975.011	914.99	1246.57	1046.11
ENSMUSG00000078945	Naip2	1.20691	1.59421e-07	1.08467e-06	127.316	98.7042	129.821	136.338	48.7506	45.0146	72.5744	46.425
ENSMUSG00000050821	Fam131a	1.20592	6.95402e-18	1.87892e-16	567.829	497.957	460.375	656.824	248.267	218.642	239.069	241.41
ENSMUSG00000023068	Nus1	1.20344	5.53834e-18	1.51092e-16	11519.5	9633.09	8003.11	9457.06	3694.21	3680.17	4329.7	5063.42
ENSMUSG00000033987	Dnah17	1.20237	1.82154e-06	1.0274e-05	294.1	309.421	285.825	322.409	86.6677	88.1918	192.963	158.877
ENSMUSG00000029992	Gfpt1	1.20084	5.55959e-20	1.85177e-18	6127.71	4884.19	4729.21	5604.44	1922.04	2134.98	2633.17	2595.67
ENSMUSG00000029186	Pi4k2b	1.20046	1.56394e-14	2.93122e-13	1298.62	1035.84	804.02	1058.12	409.866	456.576	423.493	536.466
ENSMUSG00000038342	Mlxip	1.20008	9.19269e-12	1.20807e-10	1690.76	1225.48	1263.3	1466.28	492.922	544.768	837.594	580.828
ENSMUSG00000050390	C77080	1.19992	1.25248e-12	1.82491e-11	1986.13	1384.08	1352.76	1988.48	826.051	818.53	594.256	682.963
ENSMUSG00000020810	Cygb	1.19951	3.80206e-05	0.000168029	129.862	92.05	165.822	129.478	50.5561	56.9572	82.8202	34.045
ENSMUSG00000024379	Tslp	1.19937	0.00106575	0.00337217	58.5653	54.3428	84.0021	98.6093	15.3474	33.0719	49.5214	30.95
ENSMUSG00000018339	Gpx3	1.19902	2.21385e-13	3.5707e-12	702.784	577.808	754.928	826.603	246.461	282.949	365.433	352.83
ENSMUSG00000038167	Plekhg6	1.19789	4.79561e-09	4.21569e-08	252.085	210.717	262.916	270.961	90.2788	85.4358	151.126	107.293
ENSMUSG00000031565	Fgfr1	1.19694	9.02845e-14	1.53538e-12	7155.15	5359.97	4051.74	5811.09	2218.15	2338	2359.95	2845.34
ENSMUSG00000045930	Clec14a	1.19127	8.54216e-14	1.45856e-12	13817.6	11904.4	8587.85	10219.4	5558.47	5349.39	3879.74	4711.62
ENSMUSG00000085327	Gm16104	1.18971	3.13015e-06	1.69582e-05	106.945	89.8319	128.73	155.202	49.6533	48.6892	42.6908	71.185
ENSMUSG00000028445	Enho	1.18838	4.31544e-06	2.2895e-05	126.043	77.6325	93.8205	78.03	45.1394	38.5839	47.8137	31.9817
ENSMUSG00000111514	E230014E18Rik	1.18608	1.1889e-08	9.77252e-08	166.784	218.48	237.824	259.814	83.9593	87.2732	88.7969	129.99
ENSMUSG00000099478	Gm28370	1.18432	0.00145196	0.00444352	120.95	149.72	259.643	222.085	45.1394	46.8519	133.195	106.262
ENSMUSG00000028480	Glipr2	1.18147	9.2868e-15	1.79435e-13	418.869	534.555	388.373	403.012	206.738	216.805	169.909	175.383
ENSMUSG00000032593	Amigo3	1.1805	2.1415e-09	1.98919e-08	248.266	209.608	154.913	164.635	89.376	79.0052	88.7969	84.5966
ENSMUSG00000022816	Fstl1	1.17999	1.39827e-18	4.01575e-17	16533.2	12277	11099.2	16003.9	6371.88	6044.81	5744.48	6517.04
ENSMUSG00000065947	mt-Nd4l	1.17514	0.000733058	0.0024178	52.1995	59.8879	37.0918	71.1702	15.3474	23.8853	23.053	36.1083
ENSMUSG00000104344	Gm38077	1.175	2.77565e-06	1.51543e-05	92.9406	79.8506	61.0924	69.4552	28.8892	33.0719	35.8603	36.1083
ENSMUSG00000001930	Vwf	1.17427	3.85727e-19	1.16405e-17	211544	183094	141097	160939	78981.3	80504.4	66440.6	82774.7
ENSMUSG00000002603	Tgfb1	1.17274	3.05399e-40	4.09308e-38	14413.4	12277	11202.8	12979.6	5521.45	5823.42	5572.86	5647.34
ENSMUSG00000097151	Gm26514	1.17261	1.75858e-05	8.26986e-05	140.047	143.066	97.0933	80.6024	53.2645	39.5026	44.3985	67.0583
ENSMUSG00000029761	Cald1	1.17091	5.9725e-19	1.76633e-17	8505.97	9750.64	9143.14	9216.11	3657.19	4592.41	4806.99	3204.36
ENSMUSG00000036298	Slc2a13	1.16997	2.4393e-08	1.91682e-07	294.1	216.262	173.459	270.961	88.4732	112.077	96.4813	127.927
ENSMUSG00000035891	Cerk	1.16953	2.61775e-12	3.68383e-11	8348.1	6545.53	5202.68	7879.31	2628.02	2667.8	3419.53	3722.25
ENSMUSG00000020646	Mboat2	1.16888	2.11875e-15	4.35271e-14	418.869	565.608	397.101	424.449	185.974	206.7	215.162	194.985
ENSMUSG00000024236	Svil	1.16471	6.09401e-40	7.97748e-38	6771.93	6205.06	6182.34	7592.91	2864.55	2911.25	3115.58	3043.42
ENSMUSG00000031758	Cdyl2	1.16288	1.5293e-13	2.5073e-12	693.872	532.337	442.92	652.536	275.35	271.925	245.899	243.473
ENSMUSG00000021903	Galnt15	1.16161	2.97785e-07	1.93337e-06	2481.39	1679.08	1157.48	1068.41	713.203	706.453	725.744	707.723
ENSMUSG00000105677	Gm43328	1.16051	3.75662e-06	2.01391e-05	140.047	137.52	104.73	94.3219	45.1394	38.5839	64.0362	64.995
ENSMUSG00000025582	Nptx1	1.15953	0.000110719	0.000444216	780.446	401.471	315.281	904.633	205.836	258.145	276.637	335.292
ENSMUSG00000044768	D1Ertd622e	1.15942	2.07971e-23	9.5695e-22	3646.33	2825.82	2898.62	3129.77	1280.15	1258.57	1482.23	1575.35
ENSMUSG00000086228	Ubap1l	1.15727	0.000346134	0.00123602	73.8432	68.7602	90.5477	87.4621	22.5697	24.8039	38.4217	58.805
ENSMUSG00000072621	Slfn10-ps	1.15667	2.48549e-05	0.000113592	104.399	112.013	88.3659	130.336	34.3059	47.7706	40.1294	74.28
ENSMUSG00000020937	Plcd3	1.15516	2.87686e-10	3.06896e-09	218.983	237.334	152.731	199.791	82.1537	94.6225	91.3584	94.9133
ENSMUSG00000051998	Lax1	1.15507	0.00151269	0.00460763	44.5606	42.1434	85.093	86.6047	17.153	30.3159	34.1527	35.0767
ENSMUSG00000030587	2200002D01Rik	1.15315	9.30765e-05	0.000379855	61.1116	79.8506	85.093	122.618	32.5004	34.9093	53.7904	36.1083
ENSMUSG00000032715	Trib3	1.15127	1.28972e-05	6.22628e-05	190.974	128.648	100.366	226.373	74.0286	76.2492	70.0129	71.185
ENSMUSG00000032548	Slco2a1	1.14966	7.29448e-32	6.12845e-30	9113.27	9122.93	7079.09	8887.7	3833.24	4054.07	3831.93	3696.46
ENSMUSG00000038335	Tsr1	1.14881	9.50334e-50	1.93353e-47	1373.74	1327.52	1323.31	1360.81	585.007	574.165	620.725	649.95
ENSMUSG00000040918	Slc19a2	1.14868	4.04293e-08	3.06845e-07	1252.79	795.179	954.569	1351.38	366.532	411.562	558.396	628.285
ENSMUSG00000019997	Ctgf	1.14551	1.42712e-15	3.01625e-14	4057.56	3613.24	2764.43	2802.22	1623.21	1597.56	1289.26	1472.19
ENSMUSG00000036545	Adamts2	1.14421	1.04045e-07	7.33309e-07	252.085	198.517	255.279	316.407	97.5011	119.426	154.541	90.7866
ENSMUSG00000022385	Gtse1	1.14361	2.18875e-09	2.02861e-08	296.646	381.508	369.827	525.63	199.516	192.001	173.325	148.56
ENSMUSG00000090173	Fbxw10	1.14352	0.000668517	0.00222843	89.1211	140.848	228.006	300.115	65.0007	84.5172	89.6507	105.23
ENSMUSG00000105987	AI506816	1.14304	1.19925e-41	1.76103e-39	6476.56	7807.61	6732.17	7025.27	3207.61	3405.49	3102.77	2981.52
ENSMUSG00000051444	Bbs12	1.14173	0.000216196	0.000812938	40.7411	51.0157	52.3649	71.1702	29.792	20.2106	27.3221	20.6333
ENSMUSG00000021876	Rnase4	1.14127	5.25171e-10	5.38795e-09	2289.14	2235.82	2102.23	1369.38	800.773	893.861	1163.75	764.465
ENSMUSG00000026398	Nr5a2	1.13812	8.10007e-08	5.84056e-07	109.492	160.81	146.185	149.2	62.2924	73.4932	72.5744	48.4883
ENSMUSG00000064358	mt-Co3	1.13798	0.000152451	0.000594423	57.2922	84.2867	52.3649	67.7403	18.9586	29.3973	36.7141	34.045
ENSMUSG00000029752	Asns	1.13768	8.31706e-18	2.2153e-16	748.617	930.481	691.654	949.222	347.573	402.375	386.779	373.463
ENSMUSG00000026192	Atic	1.13757	1.73127e-28	1.17887e-26	1029.99	1255.43	1162.94	1163.59	521.812	585.189	509.728	479.725
ENSMUSG00000053198	Prx	1.1375	6.5481e-11	7.67901e-10	1026.17	990.369	686.199	1245.05	444.172	504.347	459.353	386.875
ENSMUSG00000092074	Dynlt1a	1.13605	7.38453e-07	4.44414e-06	109.492	171.901	105.821	130.336	62.2924	58.7945	66.5977	47.4566
ENSMUSG00000024597	Slc12a2	1.13506	2.76071e-19	8.47638e-18	8453.78	7721.11	7440.19	9084.06	3022.53	3429.38	4200.78	4237.05
ENSMUSG00000026728	Vim	1.13299	9.93955e-35	1.02975e-32	118647	99150	96507.5	116364	49502.6	48314.4	46281.1	52275.6
ENSMUSG00000090100	Ttbk2	1.13255	2.40484e-09	2.21311e-08	2676.18	2348.94	2797.16	3774.59	1110.43	1036.25	1369.52	1775.5
ENSMUSG00000038764	Ptpn3	1.13132	0.000763277	0.00250573	84.0285	69.8693	84.0021	156.917	28.8892	38.5839	52.9366	60.8683
ENSMUSG00000031871	Cdh5	1.12914	8.4066e-20	2.74059e-18	94386.9	77343.1	62115.7	77136.5	36568.3	35872	32141.9	37594.9
ENSMUSG00000030159	Clec1b	1.12907	8.67097e-10	8.58304e-09	156.599	124.212	150.549	161.205	60.4868	72.5745	62.3286	76.3433
ENSMUSG00000057113	Npm1	1.12815	1.31644e-90	9.2628e-88	17766.9	17981.9	18347.4	18860.1	7988.77	8216.54	8507.43	8668.06
ENSMUSG00000051335	Gfod1	1.12791	3.34744e-14	5.99451e-13	6043.69	4801.02	3540.09	4800.99	2039.4	2101.91	2194.31	2442.99
ENSMUSG00000035834	Polr3g	1.12468	1.75181e-10	1.92848e-09	141.321	180.773	159.277	177.497	82.1537	64.3065	75.1358	81.5016
ENSMUSG00000042286	Stab1	1.12394	2.50389e-16	5.84022e-15	57586.3	42152.2	34771.4	45957.1	21038.6	20310.8	20198.7	21256.5
ENSMUSG00000058013	2022-09-11	1.12175	9.98695e-25	5.12613e-23	11301.8	9191.69	8439.48	11339.2	4578.94	4735.72	4691.72	4500.13
ENSMUSG00000020766	Galk1	1.12167	3.21356e-15	6.49909e-14	914.128	801.833	816.02	822.316	440.561	446.471	357.749	295.057
ENSMUSG00000020986	Sec23a	1.12078	1.14958e-25	6.24209e-24	3822.02	3307.15	2772.07	3372.44	1419.18	1554.38	1583.83	1545.44
ENSMUSG00000026840	Lamc3	1.11998	2.16733e-09	2.01097e-08	1255.33	2164.84	1900.41	1590.61	802.579	901.21	896.507	578.765
ENSMUSG00000051391	Ywhag	1.11734	4.89516e-21	1.80097e-19	11808.5	9434.57	9682.06	12522.5	4746.86	4473.9	5375.63	5431.72
ENSMUSG00000031530	Dusp4	1.1173	1.28746e-13	2.1336e-12	6565.68	4690.11	5777.6	7772.98	3044.2	3161.13	2732.21	2497.66
ENSMUSG00000037370	Enpp1	1.11427	9.66996e-07	5.70568e-06	187.154	185.209	288.007	192.074	74.9314	91.8665	130.634	95.945
ENSMUSG00000001555	Fkbp10	1.11403	1.23317e-34	1.26978e-32	11084.1	9839.37	8559.49	9786.33	4690.89	4685.19	4404.84	4359.82
ENSMUSG00000103009	Gm4430	1.11307	1.08304e-06	6.34385e-06	175.696	108.686	136.367	150.058	77.6398	57.8759	76.8435	50.5516
ENSMUSG00000061731	Ext1	1.11267	2.47472e-26	1.4361e-24	3446.44	3139.68	2731.7	3471.05	1434.53	1393.61	1431.85	1655.82
ENSMUSG00000025867	Cplx2	1.11266	4.9668e-16	1.11833e-14	1078.37	1042.49	921.841	1195.32	543.478	440.959	566.934	407.508
ENSMUSG00000046841	Ckap4	1.1125	5.98923e-21	2.18445e-19	5427.48	5434.28	4060.47	4329.38	2376.14	2335.25	2137.1	2053.02
ENSMUSG00000025572	Tmc6	1.11157	4.4298e-21	1.63332e-19	3804.2	3167.41	2803.71	3627.96	1667.45	1513.04	1374.64	1648.6
ENSMUSG00000028063	Lmna	1.11099	3.41972e-09	3.08322e-08	17306	14639.3	19121.9	25443.8	7342.38	7014.92	10611.2	10455.9
ENSMUSG00000031502	Col4a1	1.10901	1.22853e-31	1.01697e-29	245097	225291	193743	211531	103130	109481	91672.6	101684
ENSMUSG00000031875	Cmtm3	1.10854	4.33288e-27	2.68019e-25	4969.14	3940.4	3763.73	4309.65	1980.72	1845.6	2085.87	1962.23
ENSMUSG00000019261	Map1s	1.1073	4.38129e-21	1.61897e-19	1622	1267.63	1404.04	1761.25	675.286	701.86	737.697	696.375
ENSMUSG00000092274	Neat1	1.10647	1.41352e-09	1.3448e-08	7805.74	5389.91	5692.51	9489.64	2953.02	2868.07	3971.1	3387.99
ENSMUSG00000024942	Capn1	1.10646	8.0532e-11	9.30831e-10	995.61	745.272	630.561	680.833	395.421	391.351	344.942	283.708
ENSMUSG00000022508	Bcl6	1.10645	5.35695e-11	6.34827e-10	861.929	696.475	945.842	1073.55	347.573	378.49	523.389	412.666
ENSMUSG00000032294	Pkm	1.10442	8.80227e-28	5.8064e-26	58751.2	47058.6	44757.8	50803.5	24232.6	25128.2	22082.3	22210.7
ENSMUSG00000028463	Car9	1.10351	0.00101544	0.0032342	67.4774	45.4705	76.3655	70.3127	24.3753	28.4786	47.8137	19.6017
ENSMUSG00000086399	Gm16144	1.10202	5.69608e-08	4.21885e-07	113.311	96.4861	97.0933	116.616	42.431	49.6079	52.9366	52.615
ENSMUSG00000029084	Cd38	1.1016	3.59258e-13	5.64878e-12	2042.15	1549.32	1221.85	1470.56	729.453	689.917	699.276	808.826
ENSMUSG00000040740	Slc25a34	1.10116	1.4113e-05	6.76103e-05	212.618	221.807	115.639	161.205	68.6119	66.1439	102.458	93.8816
ENSMUSG00000031709	Tbc1d9	1.09995	4.73486e-11	5.66272e-10	4520.99	3532.28	3701.55	4312.23	1402.03	1578.27	2317.26	2198.48
ENSMUSG00000027173	Depdc7	1.09883	0.0155281	0.0355509	35.6485	46.5795	76.3655	118.331	15.3474	28.4786	52.9366	33.0133
ENSMUSG00000043541	Casc1	1.09845	5.40437e-08	4.01511e-07	240.627	224.025	349.1	284.681	115.557	99.2158	150.272	148.56
ENSMUSG00000019854	Reps1	1.09797	5.02907e-24	2.38556e-22	1408.11	1290.92	1242.58	1595.76	602.16	688.999	679.638	616.936
ENSMUSG00000009647	Mcu	1.09777	1.02329e-22	4.45367e-21	962.508	920.5	846.567	1070.98	474.867	394.107	438.008	470.44
ENSMUSG00000031962	Cdh15	1.09678	0.0022855	0.00665551	68.7506	65.4331	65.4562	36.0138	18.9586	18.3733	32.445	40.235
ENSMUSG00000108456	4732496C06Rik	1.09433	0.00025451	0.000942112	48.38	56.5608	75.2746	78.8874	23.4725	32.1533	25.6145	41.2666
ENSMUSG00000097193	Gm26664	1.09337	8.73081e-05	0.000358379	66.2043	66.5422	67.6381	78.03	31.5976	20.2106	35.0065	44.3616
ENSMUSG00000087623	Gm12404	1.09319	2.07471e-06	1.1552e-05	85.3016	82.0687	70.9109	104.612	40.6255	37.6653	42.6908	40.235
ENSMUSG00000111877	Gm6477	1.09316	0.000635232	0.00212798	148.96	63.215	101.457	82.3173	44.2366	62.4692	46.9599	30.95
ENSMUSG00000042759	Apobr	1.09215	0.00113734	0.00357459	71.2969	56.5608	96.0024	106.327	34.3059	31.2346	62.3286	26.8233
ENSMUSG00000071708	Sms	1.09192	1.02524e-13	1.73306e-12	1001.98	968.188	818.202	1246.76	441.463	419.83	538.758	494.168
ENSMUSG00000062470	Fbxl12os	1.09178	0.000359273	0.00127889	45.8337	35.4891	63.2743	60.8805	22.5697	25.7226	24.7607	23.7283
ENSMUSG00000060935	Tmem263	1.09094	9.4602e-14	1.60396e-12	2617.61	2035.08	1606.95	2215.71	912.719	930.607	1036.53	1098.72
ENSMUSG00000035873	Pawr	1.09039	9.04437e-17	2.21995e-15	1350.82	1289.81	1035.3	1293.93	516.395	546.606	567.788	704.628
ENSMUSG00000031849	Comp	1.09025	2.34347e-11	2.9163e-10	282.641	287.24	292.371	239.235	99.3067	135.962	131.488	150.623
ENSMUSG00000046711	Hmga1	1.08963	1.10133e-12	1.62287e-11	4552.82	3715.27	3771.37	5479.25	1798.35	1774.86	2292.5	2367.67
ENSMUSG00000021890	Eaf1	1.08906	4.43722e-24	2.12873e-22	7026.56	6105.24	6400.52	7605.78	2995.45	2831.32	3321.35	3610.83
ENSMUSG00000043421	Hilpda	1.08825	3.16314e-31	2.51962e-29	4897.84	4306.39	4015.74	3870.63	1875.09	2054.13	2073.92	2032.38
ENSMUSG00000028967	Errfi1	1.08815	4.83562e-24	2.30676e-22	18724.3	16707.6	18753.2	17408.4	7211.47	7673.61	9538.84	9250.95
ENSMUSG00000035910	Dcdc2a	1.08742	0.0013068	0.00404916	82.7553	72.0873	96.0024	48.0184	19.8613	40.4213	48.6675	30.95
ENSMUSG00000019796	Lrp11	1.08647	1.7308e-05	8.14833e-05	348.846	230.679	235.642	183.499	143.543	99.2158	145.149	80.47
ENSMUSG00000049881	2810025M15Rik	1.08334	3.45672e-18	9.61675e-17	3159.98	2548.56	2366.24	2384.63	1345.15	1339.41	1070.69	1179.19
ENSMUSG00000020778	Ten1	1.08056	1.53374e-07	1.04563e-06	231.715	179.664	184.368	204.936	114.654	113.914	81.1126	68.09
ENSMUSG00000026288	Inpp5d	1.08018	3.93557e-13	6.148e-12	4942.4	3942.62	3842.28	5206.57	1742.38	1895.21	2529	2316.09
ENSMUSG00000002017	Fam98a	1.07812	7.5695e-33	6.90953e-31	1730.22	1670.21	1430.22	1637.77	761.05	812.1	724.89	765.496
ENSMUSG00000052563	D930048N14Rik	1.07741	9.55934e-20	3.09844e-18	728.247	565.608	660.017	697.982	305.142	300.403	301.397	350.767
ENSMUSG00000005802	Slc30a4	1.07712	4.57295e-18	1.25363e-16	3385.33	2682.76	2697.89	3594.52	1352.38	1450.57	1402.82	1654.79
ENSMUSG00000056486	Chn1	1.07634	1.56358e-14	2.93122e-13	273.729	252.86	288.007	312.12	122.779	147.905	138.318	125.863
ENSMUSG00000063687	Pcdhb5	1.07468	4.28997e-09	3.80887e-08	215.164	273.932	222.551	208.366	132.71	87.2732	97.3351	119.673
ENSMUSG00000030051	Aplf	1.07426	1.41449e-08	1.14894e-07	229.169	191.863	214.914	306.975	120.071	110.24	122.096	95.945
ENSMUSG00000021998	Lcp1	1.07375	3.46609e-20	1.17064e-18	12134.5	13509.2	10474.1	9448.48	5562.08	5662.65	5385.87	5034.53
ENSMUSG00000097904	Gm26711	1.07333	1.67194e-06	9.50323e-06	126.043	120.885	100.366	114.901	41.5283	58.7945	47.8137	72.2166
ENSMUSG00000030245	Golt1b	1.0724	3.50023e-23	1.58044e-21	1579.99	1378.53	1282.94	1484.28	631.049	655.008	654.023	784.066
ENSMUSG00000078453	Abracl	1.07103	1.16739e-22	5.04188e-21	1072	1060.24	1013.48	1215.9	518.2	445.552	561.811	551.941
ENSMUSG00000032625	Thsd7a	1.07033	3.58169e-08	2.74428e-07	790.632	586.68	458.193	791.447	336.74	284.786	262.122	368.305
ENSMUSG00000036452	Arhgap26	1.06934	1.34754e-15	2.85519e-14	2971.55	2514.18	2062.96	2006.48	1185.36	1076.68	1197.05	1091.5
ENSMUSG00000047731	Wbp1l	1.0684	2.3247e-11	2.89508e-10	9443.02	8539.58	5387.04	6801.47	3874.77	3615.86	3241.09	3654.16
ENSMUSG00000110631	Gm42047	1.06839	0.00248058	0.00715572	9143.83	13958.3	13648.7	13651	6503.69	6694.31	8141.99	2693.68
ENSMUSG00000036718	Micall2	1.06408	8.00784e-10	7.97807e-09	1968.3	1296.46	1188.03	1323.08	657.23	757.898	566.934	779.94
ENSMUSG00000041592	Sdk2	1.06376	1.23349e-09	1.18285e-08	308.104	304.985	228.006	268.389	109.237	161.685	119.534	140.307
ENSMUSG00000026365	Cfh	1.06321	6.71525e-21	2.43303e-19	9439.2	8515.18	6820.53	8281.46	3636.43	3704.98	4308.36	4168.96
ENSMUSG00000024899	Papss2	1.0616	1.57716e-10	1.75105e-09	520.722	517.92	362.191	384.147	204.03	236.097	184.424	230.062
ENSMUSG00000023191	P3h3	1.06107	7.33456e-14	1.26516e-12	901.397	659.876	725.473	646.534	379.171	310.509	387.633	326.007
ENSMUSG00000022622	Acr	1.05916	1.12733e-07	7.88942e-07	126.043	136.411	195.278	146.628	67.7091	68.8999	79.4049	74.28
ENSMUSG00000022636	Alcam	1.05724	2.16769e-06	1.20198e-05	879.753	863.939	946.933	1781.83	510.075	491.486	526.805	623.126
ENSMUSG00000029814	Igf2bp3	1.05643	1.87842e-07	1.26378e-06	371.762	295.004	264.007	377.288	136.321	170.872	203.208	117.61
ENSMUSG00000028860	Sytl1	1.05558	8.34e-05	0.000344346	66.2043	72.0873	79.6384	76.315	27.9864	34.9093	50.3752	27.855
ENSMUSG00000018507	Trpv2	1.05531	1.591e-05	7.54272e-05	314.47	279.477	313.099	342.989	130.001	165.36	219.431	85.6283
ENSMUSG00000057541	Pus7	1.05529	6.00804e-17	1.49268e-15	804.636	1028.08	796.384	920.067	365.629	457.495	460.207	425.046
ENSMUSG00000036181	Hist1h1c	1.05527	2.2556e-09	2.08829e-08	1987.4	1918.63	1111.66	1379.67	828.759	795.564	727.452	725.261
ENSMUSG00000029468	P2rx7	1.05518	4.798e-08	3.60587e-07	817.368	592.225	626.198	758.863	299.726	268.25	475.576	300.215
ENSMUSG00000003134	Tbc1d8	1.05497	1.72316e-07	1.16911e-06	2893.89	1803.29	1313.49	1765.53	872.093	885.593	955.421	1028.57
ENSMUSG00000052384	Nrros	1.05422	8.70563e-22	3.4837e-20	2715.65	2053.93	2370.6	2725.9	1199.81	1227.34	1227.79	1095.63
ENSMUSG00000037656	Slc20a2	1.05395	3.56405e-15	7.19069e-14	977.786	943.79	761.474	1108.71	438.755	476.787	501.19	409.571
ENSMUSG00000041438	Utp4	1.05377	1.01439e-28	7.0494e-27	2785.67	2385.54	2373.88	2586.14	1174.53	1144.66	1373.79	1185.38
ENSMUSG00000017929	B4galt5	1.05358	7.44477e-12	9.89141e-11	4793.44	4071.27	4647.39	5385.78	1847.1	1871.32	2619.51	2767.96
ENSMUSG00000027074	Slc43a3	1.05172	2.41916e-13	3.887e-12	3460.45	2750.41	2189.51	2867.39	1374.04	1558.06	1199.61	1302.99
ENSMUSG00000035711	Dok3	1.04986	3.96302e-09	3.53905e-08	362.85	240.661	328.372	311.262	130.904	146.068	186.132	136.18
ENSMUSG00000001707	Eef1e1	1.04772	6.07531e-12	8.18133e-11	315.743	391.49	350.191	444.171	205.836	181.896	157.956	182.605
ENSMUSG00000019923	Zwint	1.04731	2.21469e-27	1.406e-25	6202.83	5532.98	5320.5	6126.64	2539.54	2599.82	3039.59	3039.29
ENSMUSG00000037031	Tspan15	1.04641	1.13774e-09	1.1004e-08	3698.53	2659.47	1994.23	2290.31	1364.11	1332.98	1276.46	1177.13
ENSMUSG00000040711	Sh3pxd2b	1.0461	3.85492e-13	6.03318e-12	5512.78	4486.05	3321.9	5089.1	2135.09	2223.17	2201.99	2355.29
ENSMUSG00000071714	Csf2rb2	1.04555	0.000598052	0.00201663	299.192	235.116	400.374	617.38	129.099	144.23	247.607	232.125
ENSMUSG00000027832	Ptx3	1.04501	0.00197378	0.00585065	63.6579	64.3241	72.0018	125.191	25.2781	39.5026	57.2057	36.1083
ENSMUSG00000093734	Gm25082	1.04472	0.00240463	0.00695207	77.6627	63.215	60.0015	102.039	20.7641	33.9906	33.2988	59.8366
ENSMUSG00000096919	Gm26775	1.04427	7.58806e-05	0.000316942	67.4774	64.3241	70.9109	82.3173	46.945	29.3973	35.0065	26.8233
ENSMUSG00000020869	Lrrc59	1.04386	1.30125e-41	1.89433e-39	10661.4	10269.7	9090.77	9895.23	5052.91	5057.25	4681.48	4567.19
ENSMUSG00000044566	Cage1	1.04214	6.28034e-08	4.61314e-07	120.95	157.483	124.367	126.906	55.0701	67.9812	61.4748	73.2483
ENSMUSG00000085156	Snhg15	1.03984	9.05665e-10	8.94384e-09	422.689	440.287	388.373	398.724	170.627	211.293	262.122	156.813
ENSMUSG00000035279	Ssc5d	1.0397	0.000580804	0.00196554	84.0285	69.8693	85.093	76.315	24.3753	36.7466	60.621	30.95
ENSMUSG00000020377	Ltc4s	1.03755	0.0013058	0.00404682	166.784	147.502	187.641	288.111	66.8063	101.053	157.102	59.8366
ENSMUSG00000048126	Col6a3	1.0366	1.07605e-08	8.89441e-08	1564.71	1317.53	1694.22	1443.98	479.38	712.884	823.933	919.215
ENSMUSG00000052727	Map1b	1.03609	4.34199e-19	1.30468e-17	9925.55	8647.15	8219.12	10572.6	4569.91	3837.26	5011.9	4802.41
ENSMUSG00000097081	Gm10425	1.03363	1.13759e-06	6.63802e-06	156.599	181.882	140.731	177.497	88.4732	79.9238	54.6443	99.04
ENSMUSG00000104181	Gm8850	1.03297	0.000247657	0.000919362	70.0237	52.1247	52.3649	47.161	30.6948	30.3159	23.9069	22.6967
ENSMUSG00000020029	Nudt4	1.03136	1.55419e-32	1.37412e-30	7197.17	6698.58	5772.14	7139.31	3325.87	3211.65	3231.7	3346.73
ENSMUSG00000042254	Cilp	1.03127	4.66371e-05	0.000203084	96.7601	82.0687	129.821	86.6047	45.1394	38.5839	46.1061	63.9633
ENSMUSG00000027338	Prnd	1.03036	2.91432e-08	2.26898e-07	1215.87	2219.18	1557.86	1192.74	793.551	756.061	701.837	776.845
ENSMUSG00000028527	Ak4	1.0301	5.28822e-14	9.27334e-13	1744.23	1470.58	1198.94	1311.07	651.813	730.339	628.409	792.32
ENSMUSG00000092741	Mir3074-1	1.02818	0.00414501	0.0112354	101.853	56.5608	49.0921	41.1587	26.1809	22.048	35.8603	37.14
ENSMUSG00000037601	Nme1	1.0281	1.52263e-20	5.33459e-19	1027.44	1201.09	1255.67	1325.65	611.188	523.639	629.263	596.303
ENSMUSG00000001120	Pcbp3	1.02566	1.63148e-15	3.40974e-14	1157.3	998.132	824.748	1141.3	523.617	544.768	488.383	467.345
ENSMUSG00000027712	Anxa5	1.02488	3.23164e-41	4.62481e-39	12754.5	11890	11554.1	13383.4	6169.65	6222.12	5643.73	6334.43
ENSMUSG00000023827	Agpat4	1.02468	2.33728e-13	3.75901e-12	1797.7	1445.07	1322.21	1788.69	682.508	749.63	760.75	931.595
ENSMUSG00000086915	Gm16365	1.02394	4.66767e-05	0.000203204	271.183	222.916	146.185	204.936	83.0565	90.9478	90.5045	151.655
ENSMUSG00000006442	Srm	1.02335	1.21127e-13	2.01525e-12	1329.18	1579.27	1438.95	1049.55	686.119	702.779	688.176	575.67
ENSMUSG00000027939	Nup210l	1.02307	7.54595e-05	0.000315339	813.549	964.861	1481.49	1528.87	354.796	516.29	692.445	794.383
ENSMUSG00000031103	Elf4	1.02238	3.98649e-17	1.00178e-15	1381.38	1278.72	1456.4	1547.74	582.298	673.381	820.518	712.881
ENSMUSG00000042686	Jph1	1.02143	7.16259e-11	8.35322e-10	553.824	443.614	433.102	412.444	218.475	182.814	234.8	271.328
ENSMUSG00000031303	Map3k15	1.02099	0.000376981	0.00133265	68.7506	58.7789	97.0933	95.1794	34.3059	29.3973	52.9366	41.2666
ENSMUSG00000018293	Pfn1	1.01979	5.61479e-27	3.43453e-25	21804.1	19330.5	18962.7	19330	10792.8	10374.5	9476.51	8525.69
ENSMUSG00000036745	Ttll7	1.0197	8.86831e-28	5.82721e-26	1423.39	1628.06	1344.03	1448.27	677.994	700.023	727.452	777.876
ENSMUSG00000057335	Cep170	1.01914	1.37972e-27	8.92697e-26	4986.96	4429.49	4149.92	4690.37	2123.36	2058.73	2459.85	2365.61
ENSMUSG00000097097	5033426O07Rik	1.01907	6.24786e-05	0.00026603	71.2969	76.5235	53.4559	78.8874	38.8199	37.6653	29.0298	33.0133
ENSMUSG00000021477	Ctsl	1.01896	6.98794e-16	1.53853e-14	12457.9	8938.83	9892.61	12125.5	5140.48	4836.77	6062.1	5384.27
ENSMUSG00000032966	Fkbp1a	1.01797	1.05628e-27	6.88703e-26	26577.2	25069.8	20620.9	23689.4	12305	12305.5	11019.4	11753.8
ENSMUSG00000023972	Ptk7	1.01702	3.77713e-07	2.40514e-06	963.781	727.528	796.384	773.44	357.504	484.136	508.875	258.948
ENSMUSG00000031441	Atp11a	1.01638	8.27848e-26	4.53892e-24	6447.28	5705.99	4808.85	5475.82	2765.24	2843.27	2776.61	2705.03
ENSMUSG00000097204	Gm17690	1.01571	1.79938e-09	1.68905e-08	225.349	230.679	180.005	235.805	101.112	90.9478	123.803	115.547
ENSMUSG00000033307	Mif	1.01526	5.77986e-50	1.20499e-47	1636.01	1541.56	1537.13	1600.9	763.759	777.19	793.195	790.256
ENSMUSG00000023393	Slc17a9	1.01508	0.000743844	0.00245123	44.5606	46.5795	56.7287	81.4598	27.9864	25.7226	30.7374	29.9183
ENSMUSG00000029163	Emilin1	1.01459	4.48505e-12	6.11785e-11	1973.4	1533.8	1501.13	1272.49	857.649	836.904	747.943	663.361
ENSMUSG00000027716	Trpc3	1.01454	4.5035e-06	2.37881e-05	479.981	292.785	353.463	317.265	151.668	232.422	199.793	128.958
ENSMUSG00000021193	Pitrm1	1.01442	9.26114e-36	1.02218e-33	2720.74	2720.47	2441.52	2764.49	1377.65	1367.89	1325.98	1197.76
ENSMUSG00000022098	Bmp1	1.01384	3.86017e-19	1.16405e-17	7197.17	5850.16	5250.68	7132.45	3049.62	3272.28	3197.54	3074.37
ENSMUSG00000074457	S100a16	1.01059	3.45737e-12	4.78955e-11	8065.46	5845.73	5356.5	5785.36	3542.54	3330.16	2695.5	2864.94
ENSMUSG00000032418	Me1	1.00958	3.40765e-10	3.58089e-09	334.841	375.963	332.736	451.888	173.335	155.254	201.501	214.587
ENSMUSG00000104913	Gm6560	1.00841	6.58669e-05	0.000279331	122.223	70.9783	113.457	99.4668	41.5283	56.0386	42.6908	61.9
ENSMUSG00000004677	Myo9b	1.0082	9.16459e-28	5.99854e-26	5652.83	4743.35	4743.39	5847.1	2563.92	2601.66	2632.32	2636.94
ENSMUSG00000007891	Ctsd	1.00784	3.68958e-11	4.46637e-10	8186.41	8321.1	11478.8	11425	4649.36	4608.94	6034.77	4306.17
ENSMUSG00000024556	Me2	1.00693	2.62683e-20	8.99814e-19	1268.07	1119.02	1022.21	1101.85	603.062	589.783	564.373	484.883
ENSMUSG00000000317	Bcl6b	1.00673	2.75476e-29	1.99655e-27	18207.4	15428.9	14116.7	16892.2	7932.8	7947.37	8070.27	8221.35
ENSMUSG00000037138	Aff3	1.00606	3.00909e-05	0.000135686	178.242	156.374	166.913	157.775	57.7784	71.6559	124.657	73.2483
ENSMUSG00000020116	Pno1	1.00513	1.61881e-15	3.38746e-14	539.819	685.384	578.196	669.686	349.379	311.427	288.59	283.708
ENSMUSG00000044906	4930503L19Rik	1.00442	1.319e-21	5.08539e-20	3249.1	2698.28	2396.79	2802.22	1354.18	1316.45	1410.5	1474.25
ENSMUSG00000061024	Rrs1	1.00423	2.62692e-20	8.99814e-19	1234.96	982.606	1205.48	1104.42	520.006	531.907	606.21	598.366
ENSMUSG00000024381	Bin1	1.00212	3.76966e-12	5.1839e-11	3899.69	3592.17	3831.37	4164.74	1740.58	1705.96	2588.77	1696.06
ENSMUSG00000043068	Fam89a	1.0003	0.000360885	0.00128435	78.9359	59.8879	51.274	92.607	30.6948	33.9906	41.837	35.0767
ENSMUSG00000015305	Sash1	1.00022	3.08475e-12	4.30514e-11	15456.1	11726.9	11194.1	14137.1	5568.4	5849.14	6888.59	7947.96
ENSMUSG00000045180	Shroom2	1.00016	1.34739e-13	2.22854e-12	7525.64	7263.08	5436.14	5054.8	3194.97	3017.81	3259.02	3164.12
