# Supplementary material for: Arteriovenous malformation Map2k1 mutation affects vasculogenesis
Source: Sci Rep. 2023 Jul 8;13:11074. doi: 10.1038/s41598-023-35301-6 (PMC10329712; doi:10.1038/s41598-023-35301-6)
Supplement: Supplementary file 4 — Supplementary Table 2. [file 41598_2023_35301_MOESM4_ESM.xlsx]

## Sheet: Sheet1
Supplemental Table 2: List of genes with significant downregulated expression in tamoxifen treated P9 R26GT-Map2k1-GFP /+;Tg:Cdh5-CreER+/- brain ECs as compared to brain ECs from a tamoxifen treated Tg:Cdh5-CreER+/- P9 pup.
ID	Gene.name	log2FoldChange	pvalue	padj	Mutant 1	Mutant 2	Mutant 3	Mutant 4	WT 1	WT2	WT3	WT4
ENSMUSG00000036295	Lrrn3	-4.44486	4.75951e-19	1.42507e-17	21.6437	64.3241	132.003	44.5885	1447.17	1416.58	1318.29	1540.28
ENSMUSG00000048540	Nhlh2	-4.23904	0.00120504	0.00376423	1.27316	0	8.72749	6.85978	101.112	22.9666	192.109	5.15833
ENSMUSG00000053024	Cntn2	-3.91185	0.00131999	0.0040878	2.54632	7.76325	49.0921	37.7288	482.992	121.264	845.278	15.475
ENSMUSG00000028172	Tacr3	-3.81352	1.97166e-48	3.78358e-46	12.7316	13.3084	26.1825	10.2897	222.086	225.073	212.6	210.46
ENSMUSG00000034701	Neurod1	-3.76852	0.00279535	0.00794698	1.27316	5.54518	20.7278	28.2966	231.114	54.2012	473.014	6.19
ENSMUSG00000026805	Barhl1	-3.51868	0.00117444	0.00367885	3.81948	11.0904	3.27281	10.2897	99.3067	22.048	202.355	4.12666
ENSMUSG00000054966	Lmntd1	-3.43584	4.93448e-43	7.64482e-41	15.2779	45.4705	48.0012	31.7265	332.226	449.227	359.457	388.938
ENSMUSG00000025475	Adgra1	-3.41125	3.68117e-32	3.1879e-30	7.63895	18.8536	16.364	14.577	171.53	156.173	120.388	170.225
ENSMUSG00000032327	Stra6	-3.4041	6.57149e-10	6.6134e-09	108.219	571.154	787.656	396.152	4671.03	5726.96	3767.89	5561.71
ENSMUSG00000031285	Dcx	-3.39858	7.78975e-05	0.000324084	10.1853	6.65422	15.2731	37.7288	199.516	50.5266	429.47	61.9
ENSMUSG00000035551	Igfbpl1	-3.36671	0.00260578	0.00746332	1.27316	4.43614	16.364	47.161	184.169	54.2012	426.908	53.6466
ENSMUSG00000022456	Sept3	-3.31563	7.32021e-12	9.74124e-11	19.0974	17.7446	25.0915	36.8713	291.601	114.833	493.506	89.755
ENSMUSG00000024647	Cbln2	-3.26865	3.76371e-24	1.81076e-22	21.6437	58.7789	75.2746	27.4391	439.658	555.792	442.277	326.007
ENSMUSG00000026255	Efhd1	-3.2577	3.6344e-26	2.05953e-24	8.91211	11.0904	27.2734	16.292	190.488	142.393	139.172	142.37
ENSMUSG00000010505	Myt1	-3.23357	6.67254e-08	4.87367e-07	5.09264	7.76325	5.45468	20.5793	87.5704	36.7466	198.939	50.5516
ENSMUSG00000084822	Myadml2os	-3.2322	1.30819e-16	3.16043e-15	3.81948	12.1994	29.4553	12.0046	135.418	145.149	103.312	160.94
ENSMUSG00000068373	D430041D05Rik	-3.22994	1.12168e-07	7.85644e-07	5.09264	14.4175	12.0003	17.1494	136.321	44.0959	249.314	30.95
ENSMUSG00000033740	St18	-3.20821	0.00444751	0.0119537	1.27316	5.54518	10.9094	14.577	74.9314	16.536	203.208	6.19
ENSMUSG00000022371	Col14a1	-3.19131	3.25176e-36	3.78707e-34	62.3848	82.0687	142.913	67.7403	865.774	889.268	559.25	929.531
ENSMUSG00000029120	Ppp2r2c	-3.18472	2.58686e-06	1.42063e-05	24.19	25.5078	41.4556	55.7357	404.449	122.182	695.86	116.578
ENSMUSG00000028360	Slc44a5	-3.15451	5.10648e-12	6.91525e-11	133.682	263.951	339.281	74.6001	1822.73	1859.38	1677.75	1862.16
ENSMUSG00000068154	Insm1	-3.1148	0.0026736	0.00763557	2.54632	3.32711	24.0006	14.577	117.362	30.3159	224.554	14.4433
ENSMUSG00000033006	Sox10	-3.07376	2.0472e-19	6.37842e-18	14.0047	21.0717	15.2731	9.43219	154.377	114.833	148.564	79.4383
ENSMUSG00000053046	Brsk2	-3.05546	0.000197016	0.00074714	7.63895	13.3084	22.9097	18.0069	116.46	33.9906	327.012	38.1716
ENSMUSG00000027612	Mmp24	-3.05392	4.77075e-06	2.50431e-05	5.09264	5.54518	12.0003	29.154	136.321	51.4452	224.554	24.76
ENSMUSG00000040653	Ppp1r14c	-3.04743	3.94444e-07	2.49662e-06	7.63895	3.32711	15.2731	12.8621	94.7928	34.9093	164.787	30.95
ENSMUSG00000034336	Ina	-3.02226	1.66864e-06	9.49087e-06	2.54632	9.98132	14.1822	19.7219	103.821	32.1533	207.477	39.2033
ENSMUSG00000063919	Srrm4	-2.95819	3.7533e-05	0.000166052	8.91211	6.65422	7.63655	18.8644	83.0565	23.8853	208.331	14.4433
ENSMUSG00000033676	Gabrb3	-2.94519	3.95287e-08	3.00685e-07	7.63895	4.43614	10.9094	11.1471	74.0286	34.9093	123.803	31.9817
ENSMUSG00000053613	Notumos	-2.93575	2.17489e-21	8.21641e-20	57.2922	112.013	163.64	45.446	682.508	742.281	672.807	793.351
ENSMUSG00000052229	Gpr17	-2.92969	1.0232e-21	4.00898e-20	58.5653	124.212	43.6375	74.6001	689.73	520.883	733.428	350.767
ENSMUSG00000032908	Sgpp2	-2.92536	2.78352e-08	2.17516e-07	49.6532	190.754	240.006	78.8874	1300.92	1216.31	689.884	1041.98
ENSMUSG00000027168	Pax6	-2.92084	0.00429877	0.0116057	1.27316	19.9626	33.819	39.4437	206.738	72.5745	405.563	33.0133
ENSMUSG00000030048	Gkn3	-2.91338	3.39057e-36	3.92168e-34	151.506	215.153	216.005	182.642	1934.67	1498.34	812.833	1523.77
ENSMUSG00000045903	Npas4	-2.83325	0.000332317	0.00119071	1.27316	5.54518	4.36375	26.5816	76.737	21.1293	153.687	23.7283
ENSMUSG00000031137	Fgf13	-2.82408	1.88299e-35	2.05148e-33	19.0974	28.8349	34.91	20.5793	197.711	179.14	171.617	182.605
ENSMUSG00000075224	Lrrc55	-2.81769	3.24837e-49	6.45356e-47	122.223	159.701	164.731	103.754	1097.79	1151.09	875.162	747.958
ENSMUSG00000069227	Gprin1	-2.79021	4.70307e-06	2.47339e-05	10.1853	4.43614	14.1822	13.7196	87.5704	31.2346	153.687	22.6967
ENSMUSG00000042988	Notum	-2.76945	9.98638e-09	8.30329e-08	235.534	603.316	924.023	242.665	3770.04	3696.71	2809.91	3397.28
ENSMUSG00000000805	Car4	-2.75178	2.01712e-07	1.35225e-06	714.242	2021.77	2934.62	578.794	12552.4	10941.3	8983.86	9614.1
ENSMUSG00000022797	Tfrc	-2.73349	5.92984e-09	5.1458e-08	4584.65	13080	19056.5	5530.69	69533.6	74924.5	62044.3	74498.7
ENSMUSG00000058297	Spock2	-2.71418	1.66191e-14	3.10795e-13	18075	45568.1	46041.9	19996.2	227598	231735	179317	212345
ENSMUSG00000046160	Olig1	-2.71137	2.6957e-22	1.12124e-20	31.829	64.3241	33.819	31.7265	327.712	246.202	299.69	182.605
ENSMUSG00000062151	Unc13c	-2.70921	1.26965e-23	5.89025e-22	22.9169	32.162	34.91	13.7196	189.586	162.604	173.325	144.433
ENSMUSG00000016346	Kcnq2	-2.6752	0.000155736	0.000605972	3.81948	2.21807	8.72749	25.7242	83.9593	33.0719	125.511	21.665
ENSMUSG00000030589	Rasgrp4	-2.67341	2.75431e-11	3.39504e-10	99.3064	219.589	293.462	98.6093	1234.11	1310.02	1010.06	980.083
ENSMUSG00000086443	4933421A08Rik	-2.66059	1.53177e-14	2.88361e-13	6.36579	33.2711	27.2734	15.4345	125.488	131.369	114.411	151.655
ENSMUSG00000026888	Grb14	-2.65695	1.04744e-20	3.71598e-19	134.955	234.007	301.098	90.0346	1290.08	1278.78	1085.2	1133.8
ENSMUSG00000097767	Miat	-2.65655	0.000612143	0.00205921	29.2827	43.2524	81.8202	67.7403	345.768	103.809	852.963	99.04
ENSMUSG00000045515	Pou3f3	-2.64369	2.46978e-11	3.05771e-10	14.0047	14.4175	17.455	19.7219	111.946	63.3879	171.617	64.995
ENSMUSG00000022208	Jph4	-2.64303	5.11083e-11	6.0865e-10	15.2779	11.0904	9.81843	14.577	101.112	45.0146	111.85	58.805
ENSMUSG00000048385	Scrt1	-2.62826	2.35708e-05	0.000108192	3.81948	5.54518	8.72749	30.0115	95.6955	34.9093	131.488	42.2983
ENSMUSG00000061353	Cxcl12	-2.61956	1.15196e-10	1.30477e-09	1234.96	3714.16	4476.11	1927.6	19073.2	19436.2	12636.5	18625.7
ENSMUSG00000013523	Bcas1	-2.61602	3.95598e-16	9.05211e-15	26.7363	75.4144	33.819	37.7288	346.671	220.48	316.766	181.573
ENSMUSG00000020331	Hcn2	-2.61194	4.47299e-23	2.00359e-21	146.413	209.608	267.279	94.3219	1289.18	1231.01	844.424	1015.16
ENSMUSG00000026442	Nfasc	-2.6119	2.40933e-08	1.89592e-07	103.126	234.007	92.7296	102.039	919.038	730.339	1224.37	376.558
ENSMUSG00000031661	Nkd1	-2.59756	2.05186e-12	2.92403e-11	1182.76	2856.88	2977.17	1179.02	13956.2	14052.8	10543.8	11052.2
ENSMUSG00000051251	Nhlh1	-2.59558	0.0202742	0.044766	3.81948	2.21807	13.0912	23.1517	57.7784	15.6173	176.74	7.22166
ENSMUSG00000049001	Ndnf	-2.5938	6.33921e-60	1.91161e-57	248.266	307.203	332.736	204.078	1773.08	1738.11	1376.35	1696.06
ENSMUSG00000032854	Ugt8a	-2.587	1.80045e-10	1.97558e-09	29.2827	55.4518	17.455	30.869	258.197	191.082	269.806	79.4383
ENSMUSG00000034872	Gipc3	-2.58243	3.43304e-25	1.82307e-23	50.9264	34.3801	49.0921	30.869	287.087	297.647	181.009	215.618
ENSMUSG00000067879	3110035E14Rik	-2.57799	7.72503e-15	1.50638e-13	16.5511	21.0717	14.1822	32.5839	147.154	98.2971	169.909	95.945
ENSMUSG00000090877	Hspa1b	-2.55563	3.60363e-29	2.5677e-27	3268.2	1894.23	3229.17	2921.41	19141.8	19952.5	9430.4	17986.1
ENSMUSG00000063796	Slc22a8	-2.55427	8.24884e-16	1.79972e-14	1916.1	3596.6	4254.65	1732.09	17647.7	17939.7	15022	16932.7
ENSMUSG00000039830	Olig2	-2.55362	2.90786e-08	2.26604e-07	25.4632	18.8536	3.27281	12.0046	118.265	70.7372	102.458	53.6466
ENSMUSG00000043857	Mgat5b	-2.53313	0.000190981	0.000726699	7.63895	4.43614	3.27281	29.154	67.7091	45.0146	127.219	22.6967
ENSMUSG00000020042	Btbd11	-2.53297	2.70199e-26	1.55729e-24	67.4774	93.159	152.731	70.3127	584.104	643.065	471.307	520.991
ENSMUSG00000015599	Ttbk1	-2.52794	4.63343e-06	2.44133e-05	11.4584	9.98132	5.45468	24.8667	79.4454	36.7466	146.003	40.235
ENSMUSG00000028654	Mycl	-2.52703	7.84761e-17	1.93464e-15	75.1164	147.502	213.824	64.3104	753.828	768.922	730.013	630.348
ENSMUSG00000063063	Ctnna2	-2.51376	1.02146e-09	9.96592e-09	16.5511	15.5265	8.72749	12.8621	87.5704	49.6079	118.68	48.4883
ENSMUSG00000024500	Ppp2r2b	-2.51317	1.87361e-05	8.76933e-05	5.09264	6.65422	20.7278	16.292	97.5011	41.3399	120.388	21.665
ENSMUSG00000091971	Hspa1a	-2.49231	1.36579e-28	9.37563e-27	2342.61	1520.49	2560.43	2176.26	13772.9	15298.5	6876.64	12440.9
ENSMUSG00000059049	Frem1	-2.47725	3.54095e-30	2.6576e-28	148.96	208.499	209.46	92.607	886.538	935.201	994.696	844.935
ENSMUSG00000029168	Dpysl5	-2.47365	3.50034e-07	2.24412e-06	15.2779	15.5265	9.81843	24.0092	111.946	41.3399	160.517	47.4566
ENSMUSG00000031886	Ces2e	-2.47041	3.1792e-10	3.36385e-09	2.54632	15.5265	20.7278	13.7196	69.5147	92.7851	70.0129	62.9316
ENSMUSG00000055022	Cntn1	-2.45635	5.3331e-22	2.15512e-20	49.6532	63.215	67.6381	69.4552	324.101	280.193	521.682	249.663
ENSMUSG00000053367	Epp13	-2.43678	9.61638e-08	6.82319e-07	7.63895	39.9253	43.6375	8.57472	140.835	134.125	128.926	135.148
ENSMUSG00000070880	Gad1	-2.43562	1.13783e-24	5.82261e-23	16.5511	36.5982	32.7281	41.1587	173.335	158.929	179.301	187.763
ENSMUSG00000041607	Mbp	-2.43076	1.10728e-11	1.44057e-10	404.865	745.272	492.012	468.18	4156.44	2692.61	3164.24	1364.89
ENSMUSG00000020297	Nsg2	-2.42382	4.53582e-18	1.24547e-16	54.7458	48.7976	84.0021	64.3104	374.657	229.666	498.629	249.663
ENSMUSG00000015829	Tnr	-2.42263	5.54236e-16	1.23475e-14	52.1995	86.5048	41.4556	72.0276	363.824	282.949	500.336	207.365
ENSMUSG00000082902	Ccl19-ps1	-2.42048	5.54518e-10	5.66837e-09	7.63895	15.5265	31.6372	16.292	130.904	100.134	62.3286	89.755
ENSMUSG00000030889	Vwa3a	-2.40049	1.09829e-27	7.13338e-26	25.4632	34.3801	55.6378	36.8713	204.933	191.082	196.378	216.65
ENSMUSG00000028664	Ephb2	-2.39999	6.49451e-05	0.000275768	11.4584	4.43614	13.0912	21.4368	74.0286	29.3973	139.172	25.7917
ENSMUSG00000030519	Apba2	-2.39939	0.000208524	0.000786892	3.81948	15.5265	22.9097	21.4368	113.751	31.2346	171.617	21.665
ENSMUSG00000049538	Adamts16	-2.39516	0.000199183	0.000753832	19.0974	70.9783	165.822	41.1587	387.296	459.332	484.114	232.125
ENSMUSG00000015090	Ptgds	-2.39426	1.77645e-07	1.19995e-06	14.0047	64.3241	33.819	43.7311	101.112	119.426	368.849	233.157
ENSMUSG00000088643	Gm26484	-2.38832	1.23965e-12	1.8095e-11	20.3705	27.7259	24.0006	7.71725	109.237	83.5985	99.8965	118.642
ENSMUSG00000022619	Mapk8ip2	-2.38513	8.16182e-06	4.11183e-05	15.2779	7.76325	18.5459	33.4414	126.39	41.3399	179.301	48.4883
ENSMUSG00000036040	Adamtsl2	-2.38135	9.34967e-14	1.58681e-12	1096.19	2396.63	2038.96	965.513	9031.49	9189.4	7406.86	8222.38
ENSMUSG00000031425	Plp1	-2.35403	8.9398e-06	4.47839e-05	280.095	769.671	219.278	402.154	2633.43	2089.04	2978.97	842.871
ENSMUSG00000016386	Mpped2	-2.35206	1.00216e-31	8.33669e-30	39.4679	47.6885	57.8196	34.2989	200.419	232.422	228.823	249.663
ENSMUSG00000040852	Plekhh2	-2.34194	6.72601e-24	3.17269e-22	128.589	194.081	294.553	135.481	922.649	1071.16	818.81	1002.78
ENSMUSG00000028655	Mfsd2a	-2.3196	9.29018e-13	1.37389e-11	2748.75	5261.27	5487.41	2105.95	21014.2	20416.4	17173.7	19283.9
ENSMUSG00000031376	Atp2b3	-2.31836	0.0068716	0.0175314	16.5511	6.65422	53.4559	10.2897	72.223	95.5411	237.361	27.855
ENSMUSG00000070985	Acnat1	-2.3159	3.35733e-05	0.000149948	1.27316	29.944	33.819	7.71725	74.9314	99.2158	91.3584	96.9766
ENSMUSG00000022763	Aifm3	-2.3153	1.08391e-14	2.07293e-13	15.2779	32.162	52.3649	27.4391	152.571	147.905	193.816	141.338
ENSMUSG00000029608	Rph3a	-2.31515	2.66714e-09	2.43855e-08	11.4584	21.0717	7.63655	14.577	89.376	67.9812	74.282	41.2666
ENSMUSG00000027581	Stmn3	-2.31429	3.66378e-05	0.000162432	8.91211	7.76325	15.2731	32.5839	85.7649	32.1533	157.102	50.5516
ENSMUSG00000050315	Synpo2	-2.31414	6.97686e-26	3.83773e-24	91.6674	144.175	199.641	111.471	746.606	700.023	534.489	740.736
ENSMUSG00000000632	Sez6	-2.30523	0.00239794	0.00693747	2.54632	5.54518	6.54562	42.0161	96.5983	23.8853	131.488	33.0133
ENSMUSG00000030724	Cd19	-2.30164	9.19739e-06	4.58295e-05	8.91211	12.1994	63.2743	12.0046	91.1816	112.996	140.026	131.022
ENSMUSG00000005320	Fgfr4	-2.29583	1.75868e-15	3.653e-14	12.7316	19.9626	22.9097	20.5793	119.168	90.0291	89.6507	78.4066
ENSMUSG00000036634	Mag	-2.29286	1.45938e-05	6.9578e-05	64.9311	154.156	38.1828	94.3219	562.437	422.586	555.835	182.605
ENSMUSG00000040631	Dok4	-2.29074	3.03651e-33	2.81745e-31	1648.74	2347.83	2737.16	1382.24	10994.2	10542.6	8818.22	9351.02
ENSMUSG00000074923	Pak6	-2.29039	3.98893e-26	2.25288e-24	33.1021	66.5422	54.5468	74.6001	308.754	302.241	255.291	266.17
ENSMUSG00000073910	Mob3b	-2.28405	5.49409e-21	2.01255e-19	77.6627	167.464	197.459	99.4668	678.897	694.511	596.818	670.583
ENSMUSG00000042453	Reln	-2.2827	0.000428008	0.0014918	67.4774	54.3428	58.9106	91.7495	320.49	168.116	747.089	90.7866
ENSMUSG00000022044	Stmn4	-2.27184	4.89832e-06	2.56728e-05	8.91211	11.0904	31.6372	31.7265	112.849	51.4452	179.301	62.9316
ENSMUSG00000072966	Gprasp2	-2.25828	2.53116e-21	9.51974e-20	33.1021	41.0343	69.8199	32.5839	212.155	205.781	218.577	206.333
ENSMUSG00000019312	Grb7	-2.25753	8.6883e-32	7.26333e-30	92.9406	169.682	142.913	99.4668	643.688	527.314	571.203	671.615
ENSMUSG00000062209	Erbb4	-2.25201	2.89999e-05	0.000131082	7.63895	16.6355	21.8187	18.8644	73.1258	44.0959	164.787	28.8867
ENSMUSG00000110279	Gm45552	-2.2517	1.37194e-17	3.59193e-16	85.3016	141.957	149.458	63.4529	587.715	621.017	380.802	502.421
ENSMUSG00000106379	Lhfpl3	-2.2446	2.20926e-10	2.39217e-09	7.63895	22.1807	14.1822	18.0069	63.1952	56.0386	94.7736	83.565
ENSMUSG00000020658	Efr3b	-2.23484	7.42303e-41	1.01091e-38	1544.34	2296.81	2571.34	1566.6	9687.82	9651.49	8229.08	9988.59
ENSMUSG00000019874	Fabp7	-2.23093	3.7894e-12	5.2068e-11	24.19	36.5982	68.729	29.154	244.656	180.058	187.84	132.053
ENSMUSG00000035407	Kank4	-2.23073	2.73838e-28	1.85715e-26	351.392	723.091	537.832	368.713	2454.68	2412.41	2107.22	2322.28
ENSMUSG00000000094	Tbx4	-2.23057	1.71113e-17	4.43329e-16	91.6674	215.153	247.643	119.189	828.759	889.268	679.638	764.465
ENSMUSG00000047085	Lrrc4b	-2.22865	5.80766e-05	0.000248729	1.27316	13.3084	30.5462	17.1494	96.5983	45.9332	103.312	48.4883
ENSMUSG00000020636	Allc	-2.22788	9.97602e-08	7.06649e-07	5.09264	28.8349	17.455	8.57472	74.9314	65.2252	63.1824	77.375
ENSMUSG00000031170	Slc38a5	-2.22534	5.03344e-26	2.80527e-24	3189.26	5104.89	4980.12	2361.48	19679.9	19787.1	16476.1	17165.9
ENSMUSG00000036766	Dner	-2.21242	3.2563e-05	0.000145705	7.63895	12.1994	18.5459	37.7288	92.9872	54.2012	168.202	42.2983
ENSMUSG00000033419	Snap91	-2.20883	0.000373663	0.00132231	5.09264	11.0904	32.7281	17.1494	64.098	30.3159	175.032	37.14
ENSMUSG00000026564	Dusp27	-2.20505	1.25787e-19	4.0003e-18	31.829	68.7602	56.7287	32.5839	210.35	236.097	218.577	208.397
ENSMUSG00000097137	Gm26627	-2.1952	8.88839e-15	1.72329e-13	22.9169	45.4705	48.0012	24.0092	198.613	159.848	157.956	124.832
ENSMUSG00000045165	AI467606	-2.19395	5.32199e-38	6.7069e-36	68.7506	90.9409	93.8205	73.7426	432.436	378.49	313.351	373.463
ENSMUSG00000017754	Pltp	-2.19206	1.12478e-23	5.23254e-22	5021.34	9594.27	11230.1	5981.72	40548.7	37988.6	31151.5	35749.3
ENSMUSG00000063727	Tnfrsf11b	-2.18196	6.66586e-41	9.22675e-39	193.52	228.461	276.007	178.354	924.455	934.282	900.776	1214.27
ENSMUSG00000030834	Abcc6	-2.1749	1.02337e-29	7.61305e-28	740.979	1059.13	1104.03	573.649	4108.59	4062.34	3251.33	4275.22
ENSMUSG00000047146	Tet1	-2.15643	1.33234e-21	5.12509e-20	80.209	127.539	118.912	56.5932	445.075	457.495	385.925	413.698
ENSMUSG00000058153	Sez6l	-2.15614	2.61525e-06	1.43296e-05	8.91211	16.6355	22.9097	41.1587	109.237	71.6559	166.494	57.7733
ENSMUSG00000032517	Mobp	-2.15131	7.43965e-11	8.64791e-10	109.492	226.243	90.5477	101.182	807.995	576.003	665.977	290.93
ENSMUSG00000033715	Akr1c14	-2.15048	2.72602e-69	1.02299e-66	287.734	384.835	372.009	284.681	1484.18	1535.09	1369.52	1509.33
ENSMUSG00000074637	Sox2	-2.14767	5.1332e-09	4.49608e-08	10.1853	16.6355	14.1822	28.2966	77.6398	63.3879	110.142	61.9
ENSMUSG00000059974	Ntm	-2.1412	1.97832e-19	6.18666e-18	34.3753	52.1247	78.5474	76.315	232.017	297.647	248.461	297.12
ENSMUSG00000008489	Elavl2	-2.13432	0.000356693	0.00127051	5.09264	5.54518	24.0006	22.2943	71.3203	27.5599	118.68	35.0767
ENSMUSG00000086662	BC046251	-2.13423	1.99779e-09	1.86288e-08	12.7316	26.6169	26.1825	8.57472	92.9872	68.8999	75.1358	85.6283
ENSMUSG00000022180	Slc7a8	-2.10757	2.50203e-30	1.88624e-28	1060.54	1732.31	2098.96	1250.19	6691.47	7115.06	6474.49	6190
ENSMUSG00000066129	Kndc1	-2.10105	7.5056e-05	0.000313964	10.1853	35.4891	9.81843	29.154	122.779	73.4932	140.026	28.8867
ENSMUSG00000015222	Map2	-2.10001	2.68651e-11	3.31389e-10	99.3064	93.159	169.095	112.329	520.006	292.135	856.378	363.147
ENSMUSG00000024176	Sox8	-2.09931	1.19152e-12	1.74689e-11	26.7363	37.7072	40.3646	14.577	132.71	143.312	122.95	107.293
ENSMUSG00000020151	Ptprr	-2.09611	2.31796e-14	4.22714e-13	33.1021	59.8879	87.2749	45.446	260.003	272.843	175.886	257.917
ENSMUSG00000064115	Cadm2	-2.09377	1.61079e-06	9.19586e-06	7.63895	18.8536	21.8187	26.5816	65.9035	64.3065	142.587	50.5516
ENSMUSG00000000567	Sox9	-2.07437	9.79551e-23	4.27434e-21	249.539	290.567	540.014	279.536	1389.39	1445.06	1501.86	1390.69
ENSMUSG00000069917	Hba-a2	-2.07303	3.28565e-12	4.57796e-11	257.178	218.48	308.735	109.756	1276.54	1145.57	689.03	643.76
ENSMUSG00000041762	Gpr155	-2.07245	9.45146e-22	3.74664e-20	215.164	416.998	472.375	257.242	1425.5	1552.54	1308.9	1441.24
ENSMUSG00000036169	Sostdc1	-2.05993	0.000248909	0.000923401	10.1853	12.1994	41.4556	18.0069	57.7784	75.3305	177.594	30.95
ENSMUSG00000024109	Nrxn1	-2.05951	7.09152e-08	5.16406e-07	22.9169	32.162	48.0012	51.4483	172.433	126.776	268.952	79.4383
ENSMUSG00000069601	Ank3	-2.05778	0.000840066	0.00272864	40.7411	67.6512	54.5468	112.329	254.586	168.116	618.163	107.293
ENSMUSG00000034730	Adgrb1	-2.05581	1.19094e-08	9.77966e-08	16.5511	25.5078	20.7278	35.1564	106.529	79.0052	159.664	66.0266
ENSMUSG00000027574	Nkain4	-2.05182	9.07978e-17	2.22218e-15	20.3705	38.8163	30.5462	23.1517	114.654	129.532	110.996	112.452
ENSMUSG00000038732	Mboat1	-2.0476	9.45861e-19	2.75392e-17	30.5558	55.4518	65.4562	42.8736	202.225	220.48	165.64	217.682
ENSMUSG00000038248	Sobp	-2.04423	3.82343e-34	3.7758e-32	243.173	420.325	385.101	262.386	1355.99	1355.03	1344.76	1350.45
ENSMUSG00000006205	Htra1	-2.03913	2.81228e-23	1.27664e-21	1369.92	2489.79	2534.25	1708.08	9165.1	8541.75	6001.48	9593.46
ENSMUSG00000026424	Gpr37l1	-2.03845	2.56735e-11	3.17617e-10	21.6437	22.1807	38.1828	32.5839	134.515	135.962	131.488	71.185
ENSMUSG00000033152	Podxl2	-2.03713	4.46292e-23	2.00359e-21	90.3943	93.159	104.73	76.315	382.782	313.265	499.483	296.088
ENSMUSG00000033981	Gria2	-2.03691	0.00437841	0.0117867	21.6437	35.4891	16.364	85.7472	159.793	80.8425	338.111	77.375
ENSMUSG00000033174	Mgll	-2.03549	1.84201e-24	9.17581e-23	249.539	492.412	538.923	382.433	1722.52	1894.29	1515.52	1691.93
ENSMUSG00000097156	Gm3764	-2.03278	1.67102e-05	7.8911e-05	8.91211	24.3988	20.7278	24.0092	93.89	51.4452	140.88	35.0767
ENSMUSG00000030584	Dpf1	-2.03011	4.45363e-32	3.7984e-30	67.4774	98.7042	92.7296	61.738	337.643	314.183	335.55	317.753
ENSMUSG00000031385	Plxnb3	-2.02085	1.89419e-09	1.77312e-08	24.19	25.5078	34.91	22.2943	109.237	121.264	146.003	55.71
ENSMUSG00000026579	F5	-2.01418	1.15856e-19	3.71243e-18	140.047	270.605	353.463	234.09	1000.29	1167.62	951.152	918.183
ENSMUSG00000036242	3632451O06Rik	-2.00206	1.07131e-13	1.80371e-12	49.6532	76.5235	63.2743	30.0115	265.42	231.504	176.74	200.143
ENSMUSG00000049537	Tecrl	-1.99912	6.81922e-06	3.48641e-05	6.36579	37.7072	36.0009	12.0046	75.8342	115.752	83.674	92.85
ENSMUSG00000038457	Tmem255b	-1.99781	8.63308e-08	6.19052e-07	21.6437	16.6355	30.5462	6.85978	79.4454	79.0052	64.8901	74.28
ENSMUSG00000045994	B3gat1	-1.99637	1.38428e-05	6.64101e-05	8.91211	22.1807	7.63655	21.4368	57.7784	57.8759	94.7736	31.9817
ENSMUSG00000048216	Gpr85	-1.99629	2.11663e-22	8.86938e-21	77.6627	82.0687	91.6387	62.5955	287.087	316.939	243.338	402.35
ENSMUSG00000025900	Rp1	-1.99541	3.87036e-08	2.9494e-07	8.91211	35.4891	52.3649	47.161	151.668	161.685	122.096	144.433
ENSMUSG00000025321	Itgb8	-1.98746	6.54003e-06	3.35586e-05	7.63895	29.944	21.8187	17.1494	74.9314	61.5505	125.511	42.2983
ENSMUSG00000034936	Arl4d	-1.97602	1.47957e-18	4.23484e-17	306.831	423.652	709.109	361.853	1958.15	1954	1478.81	1697.09
ENSMUSG00000096847	Tmem151b	-1.97509	4.04257e-05	0.00017801	12.7316	9.98132	19.6369	37.7288	70.4175	49.6079	144.295	54.6783
ENSMUSG00000040543	Pitpnm3	-1.97055	3.89133e-18	1.0755e-16	45.8337	95.3771	99.2752	78.8874	388.199	304.078	273.221	290.93
ENSMUSG00000071847	Apcdd1	-1.96748	3.82741e-19	1.15831e-17	12886.9	21345.6	18997.6	8969.16	67002.2	64961.5	53864.7	57416.4
ENSMUSG00000066113	Adamtsl1	-1.96634	8.99092e-16	1.94404e-14	40.7411	83.1777	82.9112	46.3035	251.878	250.795	280.052	205.302
ENSMUSG00000023473	Celsr3	-1.96455	0.0149136	0.0343797	26.7363	17.7446	43.6375	54.8782	96.5983	67.9812	365.433	28.8867
ENSMUSG00000003410	Elavl3	-1.96271	0.00195044	0.00579165	39.4679	41.0343	55.6378	104.612	268.128	97.3785	473.868	101.103
ENSMUSG00000052584	Serp2	-1.96112	2.16552e-16	5.09316e-15	28.0095	43.2524	64.3652	40.3012	197.711	158.01	160.517	171.257
ENSMUSG00000059562	Ccdc154	-1.96067	1.30752e-16	3.16043e-15	28.0095	43.2524	62.1834	36.8713	177.849	154.336	151.979	180.542
ENSMUSG00000042757	Tmem108	-1.95911	5.71896e-09	4.97558e-08	12.7316	14.4175	24.0006	17.1494	65.9035	53.2826	90.5045	56.7416
ENSMUSG00000030091	Nup210	-1.95333	2.58525e-29	1.88177e-27	1089.82	1211.07	964.388	648.249	4085.12	4196.46	3348.67	3511.79
ENSMUSG00000028782	Adgrb2	-1.95172	4.72874e-06	2.48457e-05	21.6437	33.2711	39.2737	49.7334	186.877	78.0865	230.53	63.9633
ENSMUSG00000072962	Gm16401	-1.94935	3.88516e-07	2.46557e-06	8.91211	22.1807	20.7278	12.0046	83.9593	69.8185	45.2523	47.4566
ENSMUSG00000004892	Bcan	-1.94446	4.88128e-16	1.10054e-14	68.7506	96.4861	128.73	96.8943	413.477	342.662	493.506	256.885
ENSMUSG00000020142	Slc1a4	-1.93517	2.15749e-18	6.07226e-17	2133.81	3992.53	4075.74	1964.47	12017.9	12787.8	11285.7	10433.2
ENSMUSG00000049353	Rd3	-1.92869	1.18989e-09	1.14494e-08	12.7316	25.5078	39.2737	24.8667	102.918	110.24	107.581	71.185
ENSMUSG00000032649	Colgalt2	-1.92232	1.0818e-29	8.01247e-28	315.743	470.231	526.922	318.122	1472.45	1549.79	1458.32	1700.19
ENSMUSG00000025738	Fbxl16	-1.90572	9.01142e-06	4.50624e-05	16.5511	11.0904	19.6369	22.2943	81.2509	28.4786	96.4813	55.71
ENSMUSG00000047842	Diras2	-1.90382	4.61202e-09	4.06276e-08	17.8242	16.6355	14.1822	17.1494	77.6398	52.3639	69.1591	46.425
ENSMUSG00000014602	Kif1a	-1.90321	7.46892e-15	1.46352e-13	248.266	269.496	348.009	204.936	1349.67	736.769	1248.28	666.456
ENSMUSG00000035000	Dpp4	-1.90255	5.42909e-20	1.81188e-18	394.679	532.337	687.29	304.403	1904.88	1730.76	1655.55	1877.63
ENSMUSG00000070637	Srarp	-1.89973	1.17663e-09	1.13412e-08	75.1164	229.57	259.643	119.189	698.758	750.549	493.506	608.683
ENSMUSG00000032589	Bsn	-1.89669	0.000554244	0.0018832	16.5511	14.4175	27.2734	28.2966	90.2788	30.3159	171.617	30.95
ENSMUSG00000030235	Slco1c1	-1.89393	6.74054e-20	2.21886e-18	12553.3	23605.8	21657.3	11742.2	66844.2	64572	57549.8	69543.6
ENSMUSG00000022454	Nell2	-1.8877	0.000365655	0.00129901	10.1853	24.3988	13.0912	24.0092	69.5147	24.8039	133.195	39.2033
ENSMUSG00000027579	Srms	-1.88593	7.20308e-13	1.08027e-11	35.6485	49.9066	62.1834	25.7242	180.558	164.441	151.979	140.307
ENSMUSG00000040612	Ildr2	-1.87747	1.47716e-08	1.19467e-07	1325.36	2840.24	2966.26	1265.63	8654.13	8400.27	6974.83	6824.47
ENSMUSG00000034275	Igsf9b	-1.87703	2.39924e-08	1.88885e-07	25.4632	29.944	22.9097	22.2943	80.3481	69.8185	148.564	69.1216
ENSMUSG00000050334	C130071C03Rik	-1.87371	0.00120534	0.00376423	24.19	7.76325	40.3646	35.1564	90.2788	38.5839	220.285	45.3933
ENSMUSG00000068299	Nat8f4	-1.86969	4.97855e-18	1.3604e-16	35.6485	47.6885	50.1831	53.1633	154.377	169.953	149.418	214.587
ENSMUSG00000035735	Dagla	-1.86112	1.41743e-24	7.16651e-23	159.145	249.533	304.371	194.646	898.274	864.464	786.365	750.021
ENSMUSG00000020135	Apc2	-1.86087	2.87968e-07	1.87613e-06	68.7506	79.8506	110.185	75.4575	401.741	191.082	487.529	133.085
ENSMUSG00000020598	Nrcam	-1.86054	1.77385e-18	5.02602e-17	66.2043	147.502	149.458	116.616	457.714	405.131	448.254	436.395
ENSMUSG00000030310	Slc6a1	-1.85966	1.15201e-10	1.30477e-09	29.2827	55.4518	38.1828	28.2966	148.057	137.8	169.056	91.8183
ENSMUSG00000029563	Foxp2	-1.85607	2.09264e-09	1.94488e-08	42.0142	27.7259	18.5459	49.7334	94.7928	118.508	131.488	157.845
ENSMUSG00000025892	Gria4	-1.84962	8.30362e-07	4.95664e-06	16.5511	23.2898	28.3643	27.4391	93.89	62.4692	139.172	50.5516
ENSMUSG00000021313	Ryr2	-1.84428	1.15508e-05	5.63101e-05	6.36579	43.2524	45.8193	39.4437	128.196	92.7851	166.494	100.072
ENSMUSG00000035849	Krt222	-1.84342	3.13748e-16	7.24796e-15	53.4727	95.3771	112.366	68.5978	297.017	325.207	239.069	323.943
ENSMUSG00000090125	Pou3f1	-1.84207	5.03072e-11	5.99532e-10	47.1069	41.0343	86.184	33.4414	163.405	222.317	181.863	174.352
ENSMUSG00000001604	Tcea3	-1.84003	1.72148e-06	9.7618e-06	14.0047	21.0717	41.4556	10.2897	72.223	77.1678	84.5278	75.3116
ENSMUSG00000000159	Igsf5	-1.83787	2.64422e-20	9.03905e-19	194.793	303.876	301.098	159.49	937.094	858.952	764.166	864.536
ENSMUSG00000074657	Kif5a	-1.83414	1.19232e-14	2.26997e-13	157.872	114.231	147.276	172.352	770.981	404.213	559.25	376.558
ENSMUSG00000023959	Clic5	-1.8328	9.34527e-15	1.80358e-13	364.123	807.378	922.932	603.66	2604.54	2850.62	1965.49	2194.35
ENSMUSG00000032902	Slc16a1	-1.82628	7.55635e-15	1.4769e-13	15572	26870.8	26757.4	11124.8	75447.8	76685.5	62118.6	70593.8
ENSMUSG00000027896	Slc16a4	-1.82569	8.69255e-18	2.3008e-16	583.107	975.952	952.387	468.18	2830.24	2751.4	2270.3	2706.06
ENSMUSG00000035390	Brsk1	-1.82209	1.27061e-07	8.81546e-07	28.0095	36.5982	46.9103	27.4391	130.001	90.0291	194.67	75.3116
ENSMUSG00000025083	Afap1l2	-1.82065	2.77594e-19	8.50767e-18	602.204	1082.42	1168.39	697.125	3527.19	3470.72	2635.73	2907.24
ENSMUSG00000027525	Phactr3	-1.8206	3.28632e-07	2.11898e-06	11.4584	24.3988	25.0915	14.577	80.3481	47.7706	83.674	54.6783
ENSMUSG00000020160	Meis1	-1.81446	0.000475966	0.00164672	14.0047	15.5265	26.1825	19.7219	72.223	28.4786	134.903	29.9183
ENSMUSG00000098549	Gm5269	-1.81072	0.000257399	0.000950722	5.09264	6.65422	32.7281	21.4368	46.945	58.7945	52.0828	76.3433
ENSMUSG00000036377	C530008M17Rik	-1.81044	1.94435e-15	4.00417e-14	375.582	694.256	531.286	276.963	1736.96	1749.14	1523.21	1573.29
ENSMUSG00000085282	Gm15663	-1.80909	3.50312e-08	2.68774e-07	16.5511	49.9066	58.9106	36.8713	161.599	171.79	102.458	135.148
ENSMUSG00000020889	Nr1d1	-1.80561	1.66334e-26	9.78707e-25	1121.65	1130.11	1370.22	802.594	4538.32	4266.28	3165.1	3489.1
ENSMUSG00000060548	Tnfrsf19	-1.80237	2.87594e-06	1.56614e-05	1243.88	2482.02	2976.07	960.369	7831.69	7466.91	5384.17	6041.44
ENSMUSG00000004035	Gstm7	-1.8001	2.67394e-06	1.46179e-05	266.09	641.023	757.11	276.106	1783.91	1841.92	1393.43	1737.33
ENSMUSG00000027238	Frmd5	-1.79955	1.18884e-16	2.88448e-15	383.221	581.135	619.652	270.961	1678.28	1666.46	1536.02	1571.23
ENSMUSG00000039278	Pcsk1n	-1.79913	3.50228e-07	2.24451e-06	31.829	16.6355	29.4553	36.0138	144.446	61.5505	116.119	75.3116
ENSMUSG00000075304	Sp5	-1.79641	6.29885e-11	7.40729e-10	68.7506	97.5952	142.913	51.4483	352.087	350.93	276.637	270.297
ENSMUSG00000023175	Bsg	-1.7961	9.54974e-19	2.77567e-17	33444.6	53315.8	62414.7	32374.7	172894	171322	127320	158951
ENSMUSG00000064080	Fbln2	-1.79191	3.30344e-31	2.61902e-29	4060.1	5491.95	5595.41	4097	18206.5	16590.2	12826.9	19014.6
ENSMUSG00000069919	Hba-a1	-1.77947	1.01427e-05	5.0082e-05	2263.68	3097.54	3012.08	1003.24	10772.1	9284.03	6170.53	5959.94
ENSMUSG00000068748	Ptprz1	-1.77629	8.87466e-21	3.18187e-19	110.765	149.72	172.368	145.77	586.812	449.227	572.057	376.558
ENSMUSG00000023279	Bmp15	-1.77603	1.19126e-08	9.77966e-08	14.0047	25.5078	24.0006	37.7288	109.237	71.6559	80.2587	91.8183
ENSMUSG00000032394	Igdcc3	-1.77383	1.19512e-20	4.21335e-19	50.9264	83.1777	73.0927	53.1633	241.044	223.236	209.185	215.618
ENSMUSG00000067430	Zfp763	-1.77286	1.4991e-07	1.02408e-06	17.8242	34.3801	13.0912	22.2943	63.1952	67.0625	69.1591	101.103
ENSMUSG00000062044	Lmtk3	-1.7719	0.000131433	0.000517852	28.0095	23.2898	37.0918	41.1587	99.3067	47.7706	232.238	63.9633
ENSMUSG00000074207	Adh1	-1.7658	2.20711e-14	4.03807e-13	145.14	188.536	319.644	156.917	797.162	721.152	660.854	575.67
ENSMUSG00000033450	Tagap	-1.75709	0.00174751	0.00524998	20.3705	23.2898	24.0006	6.0023	39.7227	104.728	83.674	18.57
ENSMUSG00000033998	Kcnk1	-1.75675	0.00137484	0.00423666	10.1853	18.8536	54.5468	20.5793	89.376	57.8759	169.909	35.0767
ENSMUSG00000057604	Lmcd1	-1.75328	2.05194e-38	2.60534e-36	192.247	225.134	175.641	179.212	706.883	655.927	549.004	689.153
ENSMUSG00000040147	Maob	-1.75139	2.13527e-14	3.91937e-13	48.38	58.7789	103.639	59.1656	226.6	250.795	204.916	227.998
ENSMUSG00000055430	Nap1l5	-1.74929	5.13423e-06	2.68177e-05	15.2779	19.9626	20.7278	36.8713	83.0565	49.6079	120.388	62.9316
ENSMUSG00000105199	Gm43581	-1.74554	7.68931e-16	1.67981e-14	36.9216	45.4705	43.6375	28.2966	128.196	134.125	120.388	131.022
ENSMUSG00000046844	Vat1l	-1.74552	0.0136335	0.0318129	30.5558	34.3801	120.003	45.446	155.28	137.8	417.516	61.9
ENSMUSG00000042976	9930038B18Rik	-1.7435	1.98416e-06	1.11022e-05	7.63895	29.944	32.7281	24.0092	68.6119	92.7851	61.4748	95.945
ENSMUSG00000032698	Lmo2	-1.74302	4.40497e-44	7.29281e-42	3273.29	3416.94	3416.81	2421.5	11299.3	10448	9228.9	10948
ENSMUSG00000048240	Gng7	-1.73912	8.3199e-23	3.65881e-21	59.8385	92.05	98.1843	89.1771	267.225	327.045	264.683	279.582
ENSMUSG00000019996	Map7	-1.73896	2.28342e-32	1.99794e-30	851.743	1247.67	1327.67	906.348	3683.38	3410.08	3516.02	3855.34
ENSMUSG00000031297	Slc7a3	-1.7375	9.99168e-15	1.91956e-13	89.1211	136.411	113.457	73.7426	280.767	363.791	292.005	437.426
ENSMUSG00000101337	Dnah7c	-1.73564	2.60255e-17	6.61886e-16	47.1069	48.7976	39.2737	32.5839	130.001	142.393	142.587	138.243
ENSMUSG00000032340	Neo1	-1.73522	1.26455e-32	1.12391e-30	492.713	665.422	816.02	547.925	2032.18	2111.09	2114.05	2140.71
ENSMUSG00000037944	Ccr7	-1.72913	6.47911e-07	3.93996e-06	19.0974	23.2898	58.9106	37.7288	83.0565	141.474	135.757	103.167
ENSMUSG00000028766	Alpl	-1.72789	8.18405e-28	5.41977e-26	179.515	182.991	257.461	196.361	731.258	687.161	545.589	742.8
ENSMUSG00000016624	Phf21b	-1.72486	4.37058e-26	2.4602e-24	112.038	93.159	120.003	95.1794	383.685	301.322	389.34	310.532
ENSMUSG00000052889	Prkcb	-1.7245	8.67256e-13	1.29148e-11	154.052	266.169	421.101	223.8	826.954	882.837	988.719	823.27
ENSMUSG00000026587	Astn1	-1.72009	6.03556e-06	3.11214e-05	19.0974	19.9626	22.9097	22.2943	81.2509	50.5266	107.581	38.1716
ENSMUSG00000020660	Pomc	-1.71776	6.53884e-10	6.58839e-09	45.8337	45.4705	76.3655	102.039	270.836	243.446	169.056	211.492
ENSMUSG00000024180	Tmem8	-1.71449	1.06611e-06	6.24902e-06	16.5511	35.4891	65.4562	26.5816	121.876	143.312	104.166	104.198
ENSMUSG00000023336	Wfdc1	-1.71423	4.5686e-26	2.56214e-24	774.081	1142.31	1100.75	764.008	3259.97	3307.19	2480.34	3358.07
ENSMUSG00000051323	Pcdh19	-1.71344	1.71553e-28	1.17288e-26	1061.81	1411.8	1647.31	996.382	4331.58	4387.54	3821.68	4238.08
ENSMUSG00000042961	Egflam	-1.71162	1.19956e-21	4.64611e-20	819.914	871.702	1046.21	529.918	2881.7	2908.49	2521.32	2382.12
ENSMUSG00000022505	Emp2	-1.71067	1.86575e-27	1.18894e-25	553.824	809.596	808.384	661.968	2535.93	2443.65	1775.08	2524.49
ENSMUSG00000021065	Fut8	-1.70893	3.16914e-35	3.36587e-33	753.71	962.643	937.114	660.253	2839.27	2933.3	2328.36	2726.69
ENSMUSG00000050919	Zfp366	-1.70845	3.59953e-21	1.33888e-19	1028.71	1285.37	1462.95	780.3	4128.45	4027.43	3063.49	3668.61
ENSMUSG00000020182	Ddc	-1.70789	9.37454e-12	1.23005e-10	398.499	821.796	723.291	318.98	2010.51	1825.39	1661.53	1891.04
ENSMUSG00000076617	Ighm	-1.70719	0.000527166	0.00180098	62.3848	93.159	267.279	126.906	291.601	383.083	608.771	512.738
ENSMUSG00000061080	Lsamp	-1.70525	2.4894e-07	1.64342e-06	30.5558	42.1434	61.0924	39.4437	182.363	97.3785	195.524	89.755
ENSMUSG00000029838	Ptn	-1.70497	8.39025e-14	1.43407e-12	1498.51	2635.07	3553.18	1636.06	7968.01	8053.02	7024.35	7348.56
ENSMUSG00000021221	Dpf3	-1.702	6.99592e-11	8.17579e-10	26.7363	78.7416	57.8196	56.5932	161.599	172.709	186.132	199.112
ENSMUSG00000025854	Fam20c	-1.70064	7.08521e-15	1.3945e-13	179.515	241.77	418.92	352.421	956.053	961.842	907.607	1059.52
ENSMUSG00000073940	Hbb-bt	-1.70031	7.28031e-05	0.000305447	514.356	637.696	724.382	202.363	2080.02	2160.7	1253.4	1258.63
ENSMUSG00000019872	Smpdl3a	-1.69727	2.13178e-26	1.24136e-24	794.451	1314.21	1255.67	1051.26	3608.44	3476.23	3070.32	4169.99
ENSMUSG00000055148	Klf2	-1.69723	1.21013e-22	5.19987e-21	2863.33	3471.28	4279.74	2237.14	11269.5	9469.6	9749.73	11180.2
ENSMUSG00000020572	Nampt	-1.69587	7.02971e-21	2.53655e-19	5315.44	9139.57	8789.67	5336.05	24384.3	24605.5	21329.2	22272.6
ENSMUSG00000041757	Plekha6	-1.69421	9.57327e-06	4.75482e-05	43.2874	21.0717	74.1837	24.8667	111.946	129.532	187.84	96.9766
ENSMUSG00000041313	Slc7a1	-1.69318	8.43519e-23	3.69987e-21	14269.6	23042.4	20869.6	13007.9	61159.4	60959.8	52923.8	55158
ENSMUSG00000022203	Efs	-1.68964	0.000265667	0.000979332	15.2779	37.7072	22.9097	10.2897	77.6398	54.2012	109.289	35.0767
ENSMUSG00000090863	A530084C06Rik	-1.68586	6.45497e-11	7.58032e-10	241.9	433.633	360.009	162.92	1138.42	1057.38	751.358	904.771
ENSMUSG00000034245	Hdac11	-1.67894	1.6486e-06	9.38634e-06	22.9169	18.8536	34.91	20.5793	65.9035	93.7038	104.166	46.425
ENSMUSG00000052305	Hbb-bs	-1.669	6.08144e-05	0.000259533	2832.78	3656.49	3925.19	1119	11713.7	10577.5	6843.34	7538.38
ENSMUSG00000031144	Syp	-1.66627	0.00100054	0.00319277	15.2779	37.7072	40.3646	80.6024	154.377	77.1678	262.122	61.9
ENSMUSG00000039620	6430573F11Rik	-1.66251	1.70414e-16	4.04752e-15	56.019	65.4331	68.729	42.0161	167.016	197.513	167.348	199.112
ENSMUSG00000063297	Luzp2	-1.6558	1.44966e-05	6.9173e-05	22.9169	42.1434	34.91	17.1494	124.585	61.5505	122.096	58.805
ENSMUSG00000027273	Snap25	-1.65328	0.00624242	0.016125	7.63895	13.3084	14.1822	47.161	83.0565	29.3973	118.68	30.95
ENSMUSG00000042436	Mfap4	-1.65317	0.00976027	0.0238457	21.6437	23.2898	38.1828	36.8713	128.196	31.2346	204.916	13.4117
ENSMUSG00000038496	Slc19a3	-1.65233	1.69032e-10	1.86809e-09	513.083	696.475	747.291	260.671	1866.06	1862.13	1378.06	1859.06
ENSMUSG00000017767	Spata25	-1.65039	2.38467e-08	1.88002e-07	19.0974	45.4705	64.3652	44.5885	122.779	119.426	155.395	150.623
ENSMUSG00000015709	Arnt2	-1.64948	8.22946e-07	4.91584e-06	44.5606	34.3801	77.4565	42.0161	153.474	120.345	243.338	104.198
ENSMUSG00000024743	Syt7	-1.64869	1.38392e-13	2.28671e-12	171.876	270.605	329.463	174.924	862.163	858.952	627.555	619
ENSMUSG00000033615	Cplx1	-1.64335	0.0037558	0.0103095	8.91211	12.1994	19.6369	34.2989	92.9872	22.9666	93.066	27.855
ENSMUSG00000026980	Ly75	-1.64258	6.60673e-15	1.30489e-13	2837.87	5073.84	5310.68	2605	12074.8	12993.6	11739.1	12607
ENSMUSG00000031788	Kifc3	-1.64136	3.38091e-14	6.04803e-13	585.653	936.026	1154.21	567.646	2849.2	2833.16	2277.13	2157.21
ENSMUSG00000045968	Teddm2	-1.64078	9.63791e-09	8.04127e-08	25.4632	27.7259	22.9097	18.0069	74.9314	87.2732	72.5744	55.71
ENSMUSG00000056947	Mab21l1	-1.63545	0.00599116	0.0155746	24.19	7.76325	16.364	25.7242	77.6398	25.7226	110.142	16.5067
ENSMUSG00000055945	Prr18	-1.63508	4.45531e-22	1.83504e-20	146.413	180.773	248.734	224.658	589.521	625.611	562.665	718.04
ENSMUSG00000024910	Ctsw	-1.63008	4.42501e-22	1.82702e-20	297.919	523.465	505.104	367.855	1255.78	1242.03	1334.52	1414.41
ENSMUSG00000072244	Trim6	-1.62985	2.77779e-11	3.41152e-10	47.1069	67.6512	61.0924	62.5955	183.266	154.336	141.734	262.043
ENSMUSG00000038738	Shank1	-1.62895	1.86769e-07	1.25706e-06	30.5558	23.2898	18.5459	36.0138	97.5011	63.3879	107.581	68.09
ENSMUSG00000061603	Akap6	-1.62832	3.01365e-09	2.73316e-08	47.1069	55.4518	77.4565	53.1633	205.836	118.508	246.753	149.592
ENSMUSG00000055421	Pcdh9	-1.62722	7.5651e-06	3.83525e-05	26.7363	32.162	16.364	44.5885	107.432	67.0625	133.195	64.995
ENSMUSG00000031147	Magix	-1.62641	2.69343e-12	3.78402e-11	44.5606	59.8879	88.3659	49.7334	196.808	197.513	152.833	202.207
ENSMUSG00000059824	Dbp	-1.62597	1.86189e-14	3.45134e-13	80.209	68.7602	88.3659	114.901	318.684	293.054	202.355	279.582
ENSMUSG00000031618	Nr3c2	-1.62491	6.21646e-09	5.36969e-08	34.3753	86.5048	55.6378	35.1564	159.793	167.197	154.541	170.225
ENSMUSG00000050097	Ces2b	-1.62136	2.38325e-10	2.5667e-09	142.594	145.284	113.457	57.4506	359.31	394.107	284.321	366.242
ENSMUSG00000059022	Kcp	-1.62082	8.3741e-15	1.63107e-13	3454.08	5570.69	5629.23	2664.17	14664	13487.8	12375.2	12730.8
ENSMUSG00000027015	Cybrd1	-1.6193	5.12856e-06	2.67964e-05	21.6437	24.3988	39.2737	16.292	75.8342	84.5172	47.8137	103.167
ENSMUSG00000036098	Myrf	-1.61895	6.63862e-05	0.000281321	19.0974	68.7602	27.2734	36.0138	120.071	109.321	172.471	62.9316
ENSMUSG00000032719	Sbspon	-1.61859	3.2096e-10	3.39389e-09	40.7411	54.3428	70.9109	40.3012	189.586	165.36	110.996	167.13
ENSMUSG00000039873	Neurl2	-1.61829	6.62945e-11	7.76363e-10	98.0332	168.573	249.824	118.331	525.423	526.395	447.4	449.806
ENSMUSG00000086395	A630014C17Rik	-1.61535	2.12259e-05	9.83921e-05	8.91211	21.0717	37.0918	14.577	70.4175	62.4692	58.9133	58.805
ENSMUSG00000042873	Lhfpl4	-1.6152	7.89002e-05	0.000328013	15.2779	17.7446	14.1822	27.4391	51.4589	33.9906	94.7736	50.5516
ENSMUSG00000034912	Mdga2	-1.613	1.79846e-17	4.63672e-16	64.9311	128.648	106.912	93.4645	326.809	304.078	289.444	287.835
ENSMUSG00000109702	Gm45674	-1.61226	7.64054e-09	6.49349e-08	45.8337	78.7416	77.4565	33.4414	164.307	163.522	163.933	225.935
ENSMUSG00000032348	Gsta4	-1.61046	7.59259e-14	1.30566e-12	805.91	1519.38	1670.22	930.357	4224.15	4064.17	3091.67	3661.38
ENSMUSG00000085705	Gm16046	-1.60766	2.7954e-08	2.18344e-07	42.0142	74.3054	70.9109	29.154	184.169	187.408	142.587	142.37
ENSMUSG00000034656	Cacna1a	-1.60642	1.22603e-11	1.58651e-10	180.789	450.269	440.738	343.846	1082.44	1295.32	973.351	963.576
ENSMUSG00000031883	Car7	-1.60575	1.28482e-05	6.20439e-05	8.91211	41.0343	33.819	28.2966	104.723	78.0865	64.8901	95.945
ENSMUSG00000064023	Klk8	-1.60395	3.10821e-16	7.20004e-15	90.3943	160.81	159.277	101.182	416.185	399.619	353.48	385.843
ENSMUSG00000025938	Slco5a1	-1.60291	1.56325e-16	3.7339e-15	71.2969	102.031	128.73	138.91	325.907	372.059	337.258	313.627
ENSMUSG00000040836	Gpr161	-1.60173	2.48939e-19	7.68526e-18	150.233	210.717	244.37	153.487	649.105	619.18	521.682	511.706
ENSMUSG00000085403	Gm13068	-1.60136	2.68733e-06	1.46864e-05	15.2779	36.5982	20.7278	16.292	83.9593	66.1439	52.0828	67.0583
ENSMUSG00000001827	Folr1	-1.59677	0.00346132	0.00957434	17.8242	25.5078	49.0921	24.0092	56.8757	81.7612	189.547	23.7283
ENSMUSG00000027219	Slc28a2	-1.59665	2.70685e-07	1.77111e-06	11.4584	18.8536	27.2734	23.1517	62.2924	55.1199	71.7206	57.7733
ENSMUSG00000030170	Wnt5b	-1.59599	8.35662e-22	3.35198e-20	168.057	108.686	129.821	167.207	480.283	439.122	376.533	440.521
ENSMUSG00000025986	Slc39a10	-1.59599	2.24388e-19	6.96551e-18	5175.39	7539.23	6885.99	3984.67	18642.6	19041.2	15507	18102.6
ENSMUSG00000047793	Sned1	-1.59501	7.75226e-67	2.72734e-64	547.458	554.518	552.014	475.04	1691.82	1666.46	1481.37	1581.54
ENSMUSG00000086119	Gm2415	-1.59432	7.84988e-09	6.658e-08	43.2874	24.3988	41.4556	22.2943	106.529	110.24	89.6507	85.6283
ENSMUSG00000020905	Usp43	-1.59123	1.02616e-23	4.80022e-22	161.691	238.443	230.188	153.487	584.104	595.295	567.788	611.778
ENSMUSG00000038453	Srcin1	-1.58316	1.97502e-06	1.10685e-05	45.8337	49.9066	62.1834	67.7403	195.002	112.077	272.367	98.0083
ENSMUSG00000044708	Kcnj10	-1.57971	0.000312586	0.0011296	14.0047	28.8349	45.8193	36.0138	120.071	108.402	112.704	33.0133
ENSMUSG00000071604	Fam189a2	-1.57602	5.62499e-14	9.84345e-13	243.173	408.125	457.102	246.094	1112.23	1097.8	841.009	986.273
ENSMUSG00000025993	Slc40a1	-1.57489	5.52711e-26	3.07027e-24	4270.18	6363.65	7270	6396.74	18729.2	18248.4	16069.7	19357.2
ENSMUSG00000006641	Slc5a6	-1.57214	1.40571e-13	2.32045e-12	622.575	1246.56	1237.12	758.863	3082.12	3318.22	2428.25	2664.79
ENSMUSG00000079654	Prrt4	-1.57004	2.23479e-08	1.76846e-07	71.2969	154.156	223.642	103.754	464.936	425.342	371.41	380.685
ENSMUSG00000079465	Col4a3	-1.56992	7.96273e-08	5.75381e-07	101.853	182.991	184.368	66.8828	454.102	443.715	292.859	398.223
ENSMUSG00000018604	Tbx3	-1.56885	7.15619e-16	1.57352e-14	1121.65	2014.01	1902.59	1119.86	4883.18	4960.79	4076.12	4347.44
ENSMUSG00000094840	Muc3a	-1.56737	8.32569e-06	4.18682e-05	24.19	26.6169	67.6381	22.2943	93.89	106.565	96.4813	119.673
ENSMUSG00000052364	B630019K06Rik	-1.56296	5.07027e-08	3.78857e-07	24.19	41.0343	28.3643	20.5793	74.0286	93.7038	97.3351	70.1533
ENSMUSG00000029053	Prkcz	-1.56253	3.7314e-08	2.84608e-07	26.7363	33.2711	29.4553	35.1564	93.89	79.0052	128.072	68.09
ENSMUSG00000004951	Hspb1	-1.55981	3.90004e-21	1.44747e-19	1888.09	1691.28	1738.95	1169.59	5461.87	5455.03	3872.91	4326.81
ENSMUSG00000037071	Scd1	-1.55921	8.93886e-15	1.73108e-13	59.8385	49.9066	91.6387	63.4529	191.391	203.944	204.916	180.542
ENSMUSG00000048782	Insc	-1.55913	7.67932e-05	0.00032012	20.3705	22.1807	45.8193	20.5793	83.9593	97.3785	100.75	38.1716
ENSMUSG00000003863	Ppfia3	-1.55713	3.81923e-05	0.000168659	21.6437	23.2898	50.1831	28.2966	104.723	67.0625	135.757	55.71
ENSMUSG00000085069	Gm13111	-1.55594	6.50212e-08	4.76362e-07	33.1021	55.4518	63.2743	24.0092	134.515	132.288	117.827	129.99
ENSMUSG00000030303	Far2	-1.5551	3.51127e-11	4.26582e-10	557.644	1364.11	1017.84	627.67	2757.11	2772.53	2470.09	2482.19
ENSMUSG00000110170	St6galnac2	-1.55499	1.39644e-14	2.63483e-13	66.2043	72.0873	51.274	42.8736	156.182	180.058	172.471	168.162
ENSMUSG00000032373	Car12	-1.55131	0.00393383	0.0107285	12.7316	19.9626	45.8193	28.2966	40.6255	61.5505	173.325	38.1716
ENSMUSG00000038370	Pcp4l1	-1.55115	1.66458e-11	2.11193e-10	697.691	1321.97	1791.32	947.507	3816.99	3712.32	3150.58	3266.26
ENSMUSG00000031428	Zcchc18	-1.54934	0.000311475	0.00112631	19.0974	18.8536	15.2731	32.5839	65.0007	41.3399	109.289	37.14
ENSMUSG00000031775	Pllp	-1.54408	3.99735e-06	2.13483e-05	44.5606	160.81	194.187	91.7495	400.838	363.791	312.497	356.957
ENSMUSG00000021223	Papln	-1.54231	6.24878e-36	7.03488e-34	206.252	169.682	213.824	228.945	631.952	609.075	549.004	600.43
ENSMUSG00000021356	Irf4	-1.54171	5.95598e-06	3.07486e-05	19.0974	39.9253	72.0018	58.3081	108.335	135.962	182.717	127.927
ENSMUSG00000018387	Shroom1	-1.54106	7.97415e-18	2.13406e-16	365.397	565.608	594.56	355.851	1487.79	1405.56	1184.24	1395.84
ENSMUSG00000030494	Rhpn2	-1.54086	1.2881e-14	2.44132e-13	99.3064	134.193	186.55	122.618	383.685	399.619	327.866	470.44
ENSMUSG00000041930	Fam222a	-1.53617	5.24461e-08	3.91019e-07	92.9406	79.8506	147.276	46.3035	269.934	252.633	292.005	243.473
ENSMUSG00000008153	Clstn3	-1.53531	0.000421687	0.00147281	15.2779	16.6355	19.6369	48.8759	81.2509	46.8519	109.289	57.7733
ENSMUSG00000074093	Svip	-1.53524	3.4339e-08	2.63703e-07	19.0974	21.0717	27.2734	24.0092	70.4175	75.3305	66.5977	53.6466
ENSMUSG00000029651	Mtus2	-1.53417	1.2282e-07	8.53872e-07	31.829	37.7072	77.4565	72.8851	156.182	128.613	181.863	175.383
ENSMUSG00000037999	Arap2	-1.53289	1.03901e-20	3.69385e-19	846.651	1303.12	1420.4	885.769	3076.7	3389.87	3183.03	3243.56
ENSMUSG00000034687	Fras1	-1.53233	0.0100315	0.0244201	14.0047	8.87229	65.4562	12.0046	46.945	74.4118	122.95	45.3933
ENSMUSG00000025578	Cbx8	-1.53133	9.73642e-24	4.57991e-22	86.5748	119.776	140.731	118.331	340.351	346.337	334.696	329.102
ENSMUSG00000038602	Slc35f1	-1.5313	5.18341e-11	6.15991e-10	25.4632	51.0157	44.7284	48.8759	121.876	112.077	137.464	124.832
ENSMUSG00000036995	Asap3	-1.52935	2.536e-20	8.72209e-19	620.028	885.011	729.836	475.04	2037.59	1969.62	1833.14	1975.64
ENSMUSG00000030257	Srgap3	-1.52473	0.000119518	0.000475342	39.4679	49.9066	46.9103	41.1587	108.335	72.5745	253.583	75.3116
ENSMUSG00000039239	Tgfb2	-1.51938	1.63826e-26	9.70711e-25	555.097	851.74	888.022	735.711	2135.09	2264.51	1983.42	2310.93
ENSMUSG00000046598	Bdh1	-1.5148	0.00104066	0.00330268	15.2779	17.7446	44.7284	38.5862	101.112	43.1772	138.318	51.5833
ENSMUSG00000019124	Scrn1	-1.51107	9.50379e-12	1.24508e-10	90.3943	167.464	168.004	145.77	451.394	491.486	394.463	295.057
ENSMUSG00000034648	Lrrn1	-1.50946	1.93242e-10	2.11489e-09	56.019	96.4861	99.2752	81.4598	255.489	297.647	232.238	165.067
ENSMUSG00000108523	4933430L12Rik	-1.50874	9.48387e-05	0.000386193	21.6437	31.053	41.4556	18.8644	106.529	95.5411	81.1126	37.14
ENSMUSG00000055733	Nap1l3	-1.50812	1.97975e-05	9.21248e-05	21.6437	36.5982	33.819	10.2897	70.4175	74.4118	68.3053	75.3116
ENSMUSG00000032531	Amotl2	-1.50736	1.57257e-16	3.75086e-15	2200.02	2483.13	3582.64	1859	8001.41	7883.98	6279.82	6615.04
ENSMUSG00000108658	NA	-1.50518	3.16723e-10	3.35329e-09	76.3895	100.922	106.912	47.161	243.753	242.528	201.501	248.632
ENSMUSG00000048108	Tmem72	-1.50486	0.0224449	0.048806	19.0974	6.65422	39.2737	17.1494	21.6669	48.6892	141.734	20.6333
ENSMUSG00000069892	9930111J21Rik2	-1.50218	3.89485e-08	2.96539e-07	40.7411	67.6512	113.457	109.756	253.683	237.934	206.624	247.6
ENSMUSG00000076609	Igkc	-1.49999	5.05524e-10	5.19585e-09	49.6532	46.5795	44.7284	29.154	94.7928	137.8	122.096	121.737
ENSMUSG00000032224	Fam81a	-1.49951	8.40011e-11	9.69601e-10	38.1948	34.3801	64.3652	41.1587	127.293	134.125	123.803	118.642
ENSMUSG00000006586	Runx1t1	-1.49823	3.66228e-05	0.000162408	16.5511	37.7072	22.9097	14.577	81.2509	69.8185	62.3286	44.3616
ENSMUSG00000070644	Etnk2	-1.49729	1.79645e-07	1.2125e-06	21.6437	31.053	33.819	29.154	92.0844	100.134	79.4049	55.71
ENSMUSG00000036882	Arhgap33	-1.49699	4.8066e-20	1.6105e-18	203.705	202.954	162.55	149.2	565.145	500.672	552.419	401.318
ENSMUSG00000086968	4933431E20Rik	-1.49297	1.72034e-11	2.17776e-10	248.266	394.817	377.464	180.069	847.718	858.033	729.159	940.88
ENSMUSG00000057103	Nat8f1	-1.49241	1.00814e-07	7.13511e-07	22.9169	25.5078	21.8187	21.4368	73.1258	72.5745	59.7672	51.5833
ENSMUSG00000106086	Gm43352	-1.48989	1.45545e-11	1.86057e-10	87.848	129.757	158.186	75.4575	316.879	344.499	302.251	301.247
ENSMUSG00000054342	Kcnn4	-1.48949	1.15733e-11	1.50221e-10	68.7506	78.7416	115.639	72.0276	269.031	220.48	181.863	270.297
ENSMUSG00000030413	Pglyrp1	-1.48871	1.1145e-13	1.86851e-12	2095.62	3464.63	3895.73	2099.95	9124.48	8617.99	6800.65	7886.06
ENSMUSG00000022676	Snai2	-1.48814	2.94174e-13	4.66453e-12	104.399	141.957	156.004	84.8897	343.962	385.839	284.321	349.735
ENSMUSG00000034472	Rasd2	-1.48786	1.64745e-08	1.32353e-07	47.1069	68.7602	112.366	73.7426	243.753	258.145	169.909	177.447
ENSMUSG00000091269	Gm6682	-1.48783	2.45511e-06	1.35223e-05	34.3753	14.4175	24.0006	22.2943	74.9314	56.9572	54.6443	78.4066
ENSMUSG00000033060	Lmo7	-1.48582	3.47599e-26	1.9764e-24	533.454	749.708	692.745	563.359	1904.88	1870.4	1456.61	1880.73
ENSMUSG00000006464	Bbs1	-1.47594	1.36741e-11	1.75868e-10	52.1995	105.358	92.7296	69.4552	241.044	236.097	226.261	186.732
ENSMUSG00000030307	Slc6a11	-1.47515	0.00475375	0.0126859	19.0974	46.5795	84.0021	36.8713	189.586	203.944	91.3584	34.045
ENSMUSG00000079559	Colca2	-1.47358	8.75119e-07	5.2054e-06	30.5558	21.0717	27.2734	15.4345	65.0007	55.1199	75.9897	61.9
ENSMUSG00000026303	Mlph	-1.47336	2.178e-16	5.10832e-15	59.8385	74.3054	66.5471	61.738	205.836	180.058	156.248	186.732
ENSMUSG00000030236	Slco1b2	-1.47299	0.000640534	0.00214276	14.0047	51.0157	63.2743	21.4368	72.223	90.0291	99.0427	154.75
ENSMUSG00000000142	Axin2	-1.4719	1.37461e-15	2.9089e-14	878.48	1180.01	1804.41	1113	3523.58	3381.61	3222.3	3677.89
ENSMUSG00000037747	Phyhipl	-1.47067	5.92858e-07	3.63661e-06	28.0095	31.053	40.3646	25.7242	90.2788	77.1678	116.973	60.8683
ENSMUSG00000087220	Gm11377	-1.47028	4.04187e-07	2.5535e-06	14.0047	28.8349	33.819	28.2966	75.8342	76.2492	80.2587	60.8683
ENSMUSG00000108934	Gm44732	-1.46928	0.000868666	0.00280911	15.2779	28.8349	45.8193	8.57472	83.9593	69.8185	64.8901	52.615
ENSMUSG00000061451	Tmem151a	-1.46866	0.00109608	0.00345907	17.8242	16.6355	26.1825	21.4368	68.6119	60.6319	80.2587	17.5383
ENSMUSG00000059991	Nptx2	-1.46624	2.79485e-05	0.000126566	24.19	19.9626	50.1831	35.1564	56.8757	92.7851	123.803	85.6283
ENSMUSG00000062380	Tubb3	-1.46417	0.000129531	0.000511074	54.7458	43.2524	88.3659	78.8874	208.544	91.8665	316.766	115.547
ENSMUSG00000027463	Slc52a3	-1.46382	4.43502e-11	5.33054e-10	450.698	846.194	770.201	508.481	2122.45	2100.99	1279.87	1601.15
ENSMUSG00000083311	Gm5643	-1.46138	5.07581e-10	5.21066e-09	36.9216	32.162	49.0921	33.4414	96.5983	101.972	94.7736	123.8
ENSMUSG00000052504	Epha3	-1.46036	2.98211e-14	5.37448e-13	45.8337	75.4144	67.6381	66.0253	176.946	169.953	159.664	199.112
ENSMUSG00000021448	Shc3	-1.46002	1.23882e-12	1.8095e-11	39.4679	53.2337	42.5465	42.8736	118.265	113.914	139.172	118.642
ENSMUSG00000025665	Rps6ka6	-1.45774	1.43747e-05	6.86887e-05	24.19	16.6355	26.1825	32.5839	69.5147	61.5505	97.3351	46.425
ENSMUSG00000076441	Ass1	-1.45767	3.72481e-09	3.33869e-08	90.3943	234.007	232.369	204.936	558.826	562.223	434.593	541.625
ENSMUSG00000066842	Hmcn1	-1.45603	1.54987e-31	1.27051e-29	6354.34	7745.51	8914.04	6090.62	19961.5	20304.3	18708.8	20871.6
ENSMUSG00000061718	Ppp1r1b	-1.4535	0.00706237	0.0179618	17.8242	16.6355	34.91	22.2943	50.5561	45.9332	135.757	18.57
ENSMUSG00000076439	Mog	-1.45117	0.000153403	0.000597858	15.2779	33.2711	21.8187	30.0115	88.4732	68.8999	85.3816	33.0133
ENSMUSG00000028444	Cntfr	-1.44672	5.93171e-06	3.0642e-05	29.2827	14.4175	27.2734	16.292	52.3617	56.9572	70.8668	54.6783
ENSMUSG00000055407	Map6	-1.4462	4.06773e-14	7.22311e-13	90.3943	167.464	145.095	150.915	439.658	345.418	397.025	332.197
ENSMUSG00000020826	Nos2	-1.44574	1.78724e-10	1.96492e-09	542.366	1008.11	799.656	440.741	2125.16	2146.92	1583.83	1743.52
ENSMUSG00000029322	Plac8	-1.44158	0.000689568	0.00228867	14.0047	13.3084	43.6375	18.0069	37.9171	70.7372	73.4282	59.8366
ENSMUSG00000027985	Lef1	-1.43748	1.0935e-19	3.53077e-18	700.237	946.008	878.204	559.929	2290.37	2155.19	1882.67	2020
ENSMUSG00000003420	Fcgrt	-1.43592	2.51133e-22	1.04973e-20	1961.94	1857.64	2166.6	1339.37	5510.62	5318.15	4481.68	4499.1
ENSMUSG00000046207	Pik3r6	-1.43414	4.67848e-24	2.23811e-22	826.28	789.634	842.203	547.067	2093.57	2147.84	1799.85	2068.49
ENSMUSG00000106287	Gm43585	-1.4339	7.90783e-06	3.99579e-05	28.0095	31.053	40.3646	13.7196	79.4454	86.3545	66.5977	70.1533
ENSMUSG00000022853	Ehhadh	-1.43274	4.21695e-05	0.000184821	20.3705	26.6169	63.2743	27.4391	91.1816	80.8425	81.9664	118.642
ENSMUSG00000107040	Gm43791	-1.4327	2.65578e-06	1.45234e-05	25.4632	36.5982	13.0912	25.7242	72.223	68.8999	64.0362	67.0583
ENSMUSG00000021678	F2rl1	-1.43028	1.84139e-14	3.42085e-13	70.0237	92.05	78.5474	68.5978	253.683	200.269	197.232	180.542
ENSMUSG00000034771	Tle2	-1.42939	4.86926e-12	6.6046e-11	76.3895	68.7602	50.1831	52.3058	180.558	169.953	134.903	177.447
ENSMUSG00000002324	Rec8	-1.4249	4.51719e-12	6.1468e-11	127.316	124.212	114.548	73.7426	311.462	323.37	226.261	313.627
ENSMUSG00000030237	Slco1a4	-1.42485	3.60193e-14	6.4366e-13	5037.89	8491.89	7450	4680.08	16646.5	16969.6	14689.1	20586.9
ENSMUSG00000039485	Tspyl4	-1.42165	1.54916e-06	8.87404e-06	28.0095	22.1807	33.819	37.7288	88.4732	69.8185	108.435	60.8683
ENSMUSG00000020846	Rflnb	-1.41835	9.08315e-11	1.04487e-09	2602.34	4540.39	3796.46	2068.22	10011.9	9672.62	6871.51	8206.9
ENSMUSG00000034258	Flvcr2	-1.41821	2.567e-19	7.89597e-18	1954.3	2503.09	2261.51	1422.55	5672.22	5644.28	4811.26	5623.61
ENSMUSG00000002504	Slc9a3r2	-1.41667	2.95658e-17	7.47423e-16	3653.97	5308.96	5257.22	3559.37	13512.9	13493.3	9614.83	10842.8
ENSMUSG00000041642	Kif21b	-1.41531	0.0145832	0.0337073	106.945	141.957	310.917	132.908	408.963	303.159	934.075	201.175
ENSMUSG00000032118	Fez1	-1.41321	1.45197e-07	9.95912e-07	34.3753	55.4518	67.6381	66.8828	169.724	111.158	192.109	127.927
ENSMUSG00000053985	Zfp14	-1.41112	6.53608e-07	3.97252e-06	35.6485	26.6169	29.4553	46.3035	82.1537	91.8665	72.5744	123.8
ENSMUSG00000040987	Mill2	-1.40986	2.99495e-08	2.32853e-07	155.325	256.187	264.007	106.327	580.493	535.582	436.3	522.023
ENSMUSG00000029086	Prom1	-1.40721	2.97126e-15	6.03072e-14	1812.98	2525.27	2799.34	1583.75	6064.93	6284.59	4699.41	6079.61
ENSMUSG00000028803	Nipal3	-1.40672	5.47108e-22	2.20502e-20	1275.71	1397.39	1154.21	914.065	3435.11	3543.29	2698.91	2884.54
ENSMUSG00000096954	Gdap10	-1.40665	6.52323e-19	1.91912e-17	513.083	745.272	784.383	501.621	1785.71	1708.72	1516.38	1733.2
ENSMUSG00000073293	Nudt10	-1.40558	9.43225e-06	4.69306e-05	20.3705	22.1807	30.5462	12.8621	61.3896	58.7945	54.6443	50.5516
ENSMUSG00000045312	Lhfpl2	-1.40551	4.42372e-22	1.82702e-20	2461.02	3316.02	3438.63	2187.41	7967.11	7723.21	7017.52	7496.09
ENSMUSG00000028195	Cyr61	-1.40083	5.84908e-14	1.0225e-12	6897.98	6649.78	8399.12	4194.75	20028.4	18735.2	15092.1	15164.5
ENSMUSG00000039410	Prdm16	-1.40067	1.49895e-15	3.1562e-14	364.123	572.263	532.377	347.276	1310.85	1216.31	1008.36	1257.6
ENSMUSG00000028031	Dkk2	-1.39979	9.9534e-24	4.66898e-22	355.211	422.543	365.464	419.304	1163.69	985.727	819.664	1159.59
ENSMUSG00000028373	Astn2	-1.39902	0.0048519	0.0129111	21.6437	22.1807	32.7281	30.0115	75.8342	33.9906	143.441	27.855
ENSMUSG00000090622	A930033H14Rik	-1.39639	2.15213e-10	2.33867e-09	123.496	121.994	148.367	67.7403	306.948	324.289	260.414	317.753
ENSMUSG00000031342	Gpm6b	-1.39416	1.56763e-09	1.48638e-08	182.062	232.898	322.917	176.639	640.077	536.5	789.78	435.363
ENSMUSG00000019982	Myb	-1.39339	0.000166959	0.000645625	12.7316	26.6169	19.6369	27.4391	47.8478	37.6653	82.8202	60.8683
ENSMUSG00000031520	Vegfc	-1.39232	9.7932e-21	3.48898e-19	695.145	943.79	855.294	772.582	2452.88	2250.73	1608.59	2265.54
ENSMUSG00000006362	Cbfa2t3	-1.39152	3.42933e-21	1.27839e-19	724.427	825.123	872.749	542.78	2127.87	2026.57	1844.24	1772.4
ENSMUSG00000028392	Bspry	-1.39023	5.37837e-06	2.80186e-05	20.3705	28.8349	30.5462	16.292	61.3896	77.1678	52.9366	58.805
ENSMUSG00000002341	Ncan	-1.38752	0.000120437	0.000478434	61.1116	64.3241	166.913	58.3081	242.85	304.997	235.653	133.085
ENSMUSG00000032359	Ctsh	-1.38749	2.26702e-16	5.29505e-15	3287.3	5345.55	5557.23	3820.9	12820.5	12115.4	9824.01	12362.5
ENSMUSG00000039809	Gabbr2	-1.38718	0.00016346	0.000633106	20.3705	22.1807	22.9097	19.7219	79.4454	42.2586	68.3053	31.9817
ENSMUSG00000046329	Slc25a23	-1.38547	9.29105e-13	1.37389e-11	271.183	387.054	387.282	203.221	836.885	881.918	804.295	734.546
ENSMUSG00000035283	Adrb1	-1.3854	4.27934e-05	0.000187361	11.4584	25.5078	32.7281	19.7219	54.1673	67.9812	65.7439	46.425
ENSMUSG00000031431	Tsc22d3	-1.38248	2.10961e-12	2.99622e-11	1375.01	2084.99	1902.59	985.235	4284.63	4171.66	3750.82	4338.16
ENSMUSG00000025270	Alas2	-1.38001	0.00137035	0.00422436	327.202	347.128	358.918	100.324	934.386	873.65	586.572	552.973
ENSMUSG00000041351	Rap1gap	-1.37959	3.89838e-05	0.00017202	24.19	29.944	26.1825	55.7357	90.2788	70.7372	123.803	73.2483
ENSMUSG00000003032	Klf4	-1.37957	2.4705e-17	6.30202e-16	11593.4	14683.6	17292.4	9571.1	37986.6	33664.5	34063.9	32547
ENSMUSG00000021087	Rtn1	-1.37921	0.000845098	0.00274235	89.1211	55.4518	132.003	138.053	284.378	143.312	515.705	136.18
ENSMUSG00000038668	Lpar1	-1.37921	2.90095e-06	1.57823e-05	39.4679	84.2867	101.457	48.8759	202.225	210.374	163.933	136.18
ENSMUSG00000040537	Adam22	-1.37634	0.000549824	0.00187007	25.4632	26.6169	22.9097	51.4483	65.0007	61.5505	144.295	59.8366
ENSMUSG00000094910	D430019H16Rik	-1.3761	1.11154e-09	1.07656e-08	68.7506	69.8693	49.0921	76.315	168.821	126.776	213.454	177.447
ENSMUSG00000104238	Gm37587	-1.37529	8.26419e-06	4.15968e-05	21.6437	25.5078	28.3643	24.0092	65.9035	86.3545	43.5446	62.9316
ENSMUSG00000039683	Sdk1	-1.37521	1.15085e-06	6.70382e-06	63.6579	67.6512	148.367	79.7449	285.281	249.877	230.53	167.13
ENSMUSG00000040907	Atp1a3	-1.37151	0.000908477	0.00292664	52.1995	76.5235	121.094	144.913	306.045	146.986	449.961	120.705
ENSMUSG00000050052	Tdrp	-1.36767	6.24149e-21	2.26667e-19	2844.24	3738.56	4213.2	2653.02	8887.95	8876.14	7903.78	9035.33
ENSMUSG00000032207	Lipc	-1.36389	2.75233e-14	4.98697e-13	85.3016	100.922	77.4565	66.0253	228.405	222.317	185.278	208.397
ENSMUSG00000034156	Tspoap1	-1.36373	0.000615803	0.0020693	34.3753	25.5078	48.0012	47.161	91.1816	56.9572	184.424	67.0583
ENSMUSG00000086389	Gm15998	-1.36373	2.06594e-12	2.94161e-11	58.5653	75.4144	74.1837	53.1633	174.238	175.465	140.88	180.542
ENSMUSG00000034429	Zfp707	-1.36287	4.78771e-22	1.95763e-20	124.77	170.792	165.822	181.784	429.727	436.366	419.224	376.558
ENSMUSG00000031789	Cngb1	-1.35511	7.2013e-12	9.59057e-11	122.223	82.0687	113.457	67.7403	254.586	243.446	226.261	254.822
ENSMUSG00000044037	Als2cl	-1.35479	1.15205e-17	3.03032e-16	1010.89	1655.79	1714.95	1329.94	3951.5	3703.14	3211.2	3745.98
ENSMUSG00000034958	Atcay	-1.35348	0.0024817	0.00715773	17.8242	24.3988	39.2737	36.0138	65.9035	31.2346	138.318	66.0266
ENSMUSG00000038415	Foxq1	-1.35318	4.00397e-09	3.56996e-08	2487.75	2809.19	2125.14	1040.11	5330.06	5311.72	5450.76	5518.38
ENSMUSG00000053647	Gper1	-1.3494	1.23685e-07	8.59537e-07	250.812	401.471	391.646	166.35	833.273	927.851	735.136	583.923
ENSMUSG00000062760	1810041L15Rik	-1.34868	0.000617252	0.00207351	15.2779	26.6169	39.2737	61.738	90.2788	67.0625	132.342	78.4066
ENSMUSG00000020684	Rasl10b	-1.34762	0.000148397	0.000580223	17.8242	41.0343	36.0009	47.161	111.043	50.5266	116.119	86.66
ENSMUSG00000064043	Trerf1	-1.34648	8.80288e-13	1.30858e-11	373.036	659.876	650.198	397.867	1390.29	1366.05	1329.39	1204.99
ENSMUSG00000096506	CR974586.5	-1.34226	0.0028631	0.00811364	6.36579	36.5982	43.6375	17.1494	66.8063	79.9238	52.9366	63.9633
ENSMUSG00000064441	Snord37	-1.34116	4.1402e-05	0.000181788	36.9216	35.4891	36.0009	13.7196	80.3481	88.1918	76.8435	59.8366
ENSMUSG00000037169	Mycn	-1.34096	6.80149e-10	6.82859e-09	300.466	365.982	651.289	405.584	1273.83	1199.78	956.274	937.785
ENSMUSG00000078853	Igtp	-1.34066	1.52614e-19	4.81717e-18	193.52	227.352	261.825	279.536	669.869	539.256	559.25	677.805
ENSMUSG00000028637	Ccdc30	-1.33971	6.06867e-06	3.12825e-05	15.2779	28.8349	28.3643	22.2943	60.4868	50.5266	70.8668	58.805
ENSMUSG00000053062	Jam2	-1.33961	3.17297e-24	1.5353e-22	2277.68	2869.08	2691.34	1919.02	6082.08	6130.25	5605.31	6870.9
ENSMUSG00000056904	Gm5620	-1.33935	8.50823e-05	0.000350606	24.19	12.1994	25.0915	36.0138	65.0007	58.7945	49.5214	76.3433
ENSMUSG00000060429	Sntb1	-1.33861	8.80368e-05	0.000360756	43.2874	45.4705	102.548	38.5862	113.751	166.278	192.963	107.293
ENSMUSG00000050947	Amigo1	-1.33661	1.68508e-08	1.35247e-07	26.7363	53.2337	46.9103	51.4483	120.974	120.345	99.8965	113.483
ENSMUSG00000054931	Zkscan4	-1.33614	2.53501e-05	0.000115762	15.2779	21.0717	30.5462	18.0069	51.4589	50.5266	46.9599	66.0266
ENSMUSG00000036594	H2-Aa	-1.33555	0.000251538	0.000931721	17.8242	29.944	57.8196	28.2966	56.8757	75.3305	102.458	104.198
ENSMUSG00000054256	Msi1	-1.33363	0.00115842	0.00363207	22.9169	25.5078	45.8193	31.7265	59.584	56.0386	149.418	52.615
ENSMUSG00000085658	Gm15704	-1.33075	9.51004e-08	6.75909e-07	29.2827	44.3614	44.7284	55.7357	109.237	90.9478	106.727	136.18
ENSMUSG00000059921	Unc5c	-1.32975	0.0129229	0.0303897	28.0095	54.3428	42.5465	58.3081	111.946	56.0386	262.122	30.95
ENSMUSG00000095687	Rnaset2a	-1.3282	3.02575e-20	1.02602e-18	292.827	352.673	386.191	247.809	776.398	773.516	789.78	868.663
ENSMUSG00000029408	Abcb9	-1.3276	3.98092e-10	4.14462e-09	48.38	76.5235	66.5471	49.7334	157.085	174.546	136.611	136.18
ENSMUSG00000107728	Gm38910	-1.32731	2.51997e-07	1.66035e-06	44.5606	57.6699	54.5468	34.2989	115.557	125.857	87.0893	149.592
ENSMUSG00000084088	Gm12941	-1.32664	0.00201473	0.00595786	12.7316	26.6169	43.6375	23.1517	37.9171	52.3639	108.435	68.09
ENSMUSG00000041538	H2-Ob	-1.32588	0.0011819	0.00369881	12.7316	17.7446	51.274	23.1517	47.8478	73.4932	78.5511	63.9633
ENSMUSG00000105140	Gm43127	-1.32166	2.32164e-10	2.50515e-09	38.1948	73.1964	61.0924	68.5978	158.891	147.905	146.003	154.75
ENSMUSG00000097915	A330009N23Rik	-1.32078	1.13735e-09	1.1004e-08	66.2043	53.2337	52.3649	51.4483	162.502	140.556	104.166	148.56
ENSMUSG00000031994	Adamts8	-1.32068	4.51279e-10	4.66672e-09	198.613	337.147	434.193	284.681	746.606	924.177	817.102	647.886
ENSMUSG00000019866	Crybg1	-1.31954	3.37346e-06	1.82063e-05	73.8432	185.209	226.915	137.196	438.755	401.457	285.175	432.268
ENSMUSG00000037217	Syn1	-1.31888	3.20025e-05	0.000143578	22.9169	27.7259	22.9097	34.2989	66.8063	64.3065	93.9198	45.3933
ENSMUSG00000027797	Dclk1	-1.31887	0.00150738	0.0045948	31.829	54.3428	76.3655	92.607	148.96	88.1918	300.543	101.103
ENSMUSG00000068923	Syt11	-1.31772	4.89726e-14	8.62358e-13	299.192	381.508	292.371	363.568	947.928	697.267	1033.12	655.108
ENSMUSG00000026576	Atp1b1	-1.31747	4.26528e-08	3.22994e-07	236.808	520.138	620.743	334.414	1015.64	1077.59	1133.87	1040.95
ENSMUSG00000038526	Car14	-1.31681	4.63862e-07	2.90335e-06	180.789	330.493	414.556	184.356	837.787	710.128	697.568	518.928
ENSMUSG00000073421	H2-Ab1	-1.31595	6.11131e-07	3.73648e-06	38.1948	55.4518	72.0018	52.3058	100.209	114.833	157.102	172.288
ENSMUSG00000023034	Nr4a1	-1.31368	1.42189e-13	2.34486e-12	19166.1	24072.7	26746.5	14859.1	61668.6	57719.7	46211.1	45297.4
ENSMUSG00000098789	Jmjd7	-1.31288	1.45434e-07	9.97135e-07	31.829	28.8349	45.8193	28.2966	87.5704	90.9478	76.8435	78.4066
ENSMUSG00000001281	Itgb7	-1.31261	5.01103e-07	3.11165e-06	26.7363	25.5078	34.91	30.0115	79.4454	79.9238	75.1358	56.7416
ENSMUSG00000023000	Dhh	-1.31126	1.44206e-07	9.90327e-07	115.857	281.695	270.552	190.359	571.465	547.524	402.148	611.778
ENSMUSG00000047591	Mafa	-1.30933	1.42833e-06	8.22091e-06	24.19	29.944	48.0012	37.7288	72.223	103.809	80.2587	92.85
ENSMUSG00000025128	Bhlhe22	-1.30844	0.000103686	0.000418486	36.9216	55.4518	45.8193	57.4506	129.099	91.8665	196.378	68.09
ENSMUSG00000067860	Zic3	-1.30791	7.65662e-14	1.314e-12	1993.77	2774.81	2316.06	1386.53	5206.38	5275.89	4972.63	5512.19
ENSMUSG00000039323	Igfbp2	-1.30697	0.0049385	0.013125	166.784	196.299	352.372	174.067	400.838	491.486	1016.04	291.962
ENSMUSG00000069874	Irgm2	-1.30695	4.35924e-11	5.24693e-10	152.779	240.661	237.824	287.253	587.715	522.72	467.038	703.596
ENSMUSG00000021186	Fbln5	-1.30695	1.03693e-21	4.0534e-20	7283.74	8980.97	8102.38	7285.94	21495.4	18502.8	15200.5	23117.6
ENSMUSG00000029570	Lfng	-1.30571	7.89164e-11	9.14661e-10	253.359	371.527	537.832	313.835	1007.51	926.933	815.395	901.676
ENSMUSG00000028957	Per3	-1.30374	4.52372e-28	3.01945e-26	365.397	433.633	342.554	314.692	933.483	934.282	829.91	891.36
ENSMUSG00000019856	Fam184a	-1.30321	0.000729237	0.00240661	11.4584	29.944	29.4553	36.0138	72.223	58.7945	94.7736	40.235
ENSMUSG00000022211	Carmil3	-1.30093	0.00533246	0.0140395	24.19	25.5078	30.5462	30.0115	55.0701	48.6892	140.88	26.8233
ENSMUSG00000050447	Lypd6	-1.29937	8.30158e-09	7.02349e-08	44.5606	49.9066	46.9103	53.1633	143.543	103.809	96.4813	137.212
ENSMUSG00000036186	Fam69b	-1.29911	4.39346e-06	2.3287e-05	33.1021	78.7416	98.1843	66.0253	178.752	203.025	161.371	138.243
ENSMUSG00000044252	Osbpl1a	-1.297	5.96778e-13	9.05462e-12	285.188	456.923	466.921	286.396	945.219	985.727	817.102	925.405
ENSMUSG00000037418	Best1	-1.29633	3.78432e-06	2.02683e-05	114.584	272.823	289.098	139.768	557.923	564.06	513.998	368.305
ENSMUSG00000022240	Ctnnd2	-1.29363	0.000626999	0.00210416	15.2779	28.8349	30.5462	52.3058	80.3481	65.2252	113.558	55.71
ENSMUSG00000085135	Gm13713	-1.29324	9.18926e-06	4.58025e-05	52.1995	43.2524	36.0009	38.5862	92.0844	147.905	108.435	66.0266
ENSMUSG00000010307	Tmem86a	-1.2932	9.91996e-14	1.67854e-12	320.836	349.346	485.467	300.973	908.205	1084.02	800.88	774.781
ENSMUSG00000057182	Scn3a	-1.29116	0.000150815	0.000588586	29.2827	22.1807	37.0918	18.0069	52.3617	71.6559	87.9431	46.425
ENSMUSG00000111447	Gm48249	-1.29012	4.12904e-05	0.000181439	22.9169	32.162	17.455	17.1494	46.945	55.1199	64.8901	50.5516
ENSMUSG00000030098	Grip2	-1.28862	8.57532e-06	4.30218e-05	31.829	34.3801	60.0015	27.4391	105.626	101.972	93.066	73.2483
ENSMUSG00000004347	Pde1c	-1.28809	0.0010909	0.00344466	14.0047	56.5608	54.5468	62.5955	110.14	74.4118	167.348	109.357
ENSMUSG00000022701	Ccdc191	-1.28538	6.67795e-10	6.71653e-09	71.2969	96.4861	67.6381	61.738	222.086	159.848	158.81	181.573
ENSMUSG00000029641	Rasl11a	-1.28515	1.25886e-11	1.62651e-10	84.0285	107.576	144.004	91.7495	289.795	271.925	248.461	231.093
ENSMUSG00000061524	Zic2	-1.28291	6.35238e-25	3.33145e-23	1464.13	1918.63	1990.96	1516.87	4549.15	4339.77	3704.71	4173.09
ENSMUSG00000049100	Pcdh10	-1.28286	5.33752e-13	8.18662e-12	81.4822	103.14	94.9115	103.754	227.503	275.599	245.045	186.732
ENSMUSG00000108350	Gm44950	-1.28056	1.11343e-07	7.80834e-07	31.829	39.9253	42.5465	42.0161	98.4039	103.809	71.7206	108.325
ENSMUSG00000022537	Tmem44	-1.27805	2.36486e-17	6.05081e-16	3566.12	4937.43	4425.93	3146.06	10900.3	10118.2	8088.2	9875.11
ENSMUSG00000070802	Pnmal2	-1.27603	0.00264072	0.00755316	17.8242	22.1807	29.4553	50.5908	71.3203	46.8519	124.657	50.5516
ENSMUSG00000016262	Sertad4	-1.27578	1.8289e-08	1.45958e-07	35.6485	64.3241	72.0018	51.4483	133.613	151.58	131.488	125.863
ENSMUSG00000087239	Gm7613	-1.27572	5.40574e-06	2.81489e-05	20.3705	31.053	36.0009	41.1587	74.0286	68.8999	72.5744	100.072
ENSMUSG00000042834	Nrep	-1.27564	1.09914e-23	5.12742e-22	3637.42	4965.15	4895.03	3556.79	10775.7	10725.4	10095.5	9690.44
ENSMUSG00000000861	Bcl11a	-1.27246	9.65475e-05	0.000392772	21.6437	22.1807	22.9097	28.2966	36.1115	56.9572	76.8435	60.8683
ENSMUSG00000021047	Nova1	-1.27204	0.00249657	0.00719691	29.2827	36.5982	42.5465	36.8713	60.4868	64.3065	178.448	47.4566
ENSMUSG00000038068	Rnf144b	-1.27063	2.20051e-10	2.38665e-09	986.698	1699.04	1434.58	858.329	3195.87	3128.05	2429.96	3255.94
ENSMUSG00000024228	Nudt12	-1.26935	3.93946e-13	6.14839e-12	84.0285	109.795	115.639	95.1794	232.017	265.494	202.355	277.518
ENSMUSG00000060572	Mfap2	-1.26849	8.66564e-12	1.14236e-10	276.275	490.194	565.105	395.295	1089.67	1050.95	982.743	1039.92
ENSMUSG00000000154	Slc22a18	-1.26788	9.59404e-05	0.000390397	26.7363	35.4891	20.7278	14.577	59.584	68.8999	52.0828	51.5833
ENSMUSG00000027346	Gpcpd1	-1.26507	8.88442e-13	1.31838e-11	6081.88	10692.2	7901.65	6262.12	18995.6	18041.7	15651.3	21667.1
ENSMUSG00000108348	Gm42372	-1.26376	1.28255e-05	6.19522e-05	26.7363	22.1807	31.6372	50.5908	75.8342	76.2492	88.7969	78.4066
ENSMUSG00000022788	Fgd4	-1.26375	0.0107087	0.0258303	16.5511	21.0717	56.7287	34.2989	58.6812	43.1772	157.102	50.5516
ENSMUSG00000019235	Rps6kl1	-1.2612	1.21595e-06	7.04902e-06	42.0142	44.3614	76.3655	90.0346	165.21	148.824	163.079	134.117
ENSMUSG00000055745	Rtl6	-1.2608	2.85674e-08	2.22929e-07	39.4679	57.6699	45.8193	36.8713	123.682	109.321	102.458	93.8816
ENSMUSG00000038807	Rap1gap2	-1.25768	0.00185033	0.0055206	8.91211	29.944	41.4556	32.5839	58.6812	77.1678	90.5045	45.3933
ENSMUSG00000044229	Nxpe4	-1.25565	1.45645e-20	5.11332e-19	2160.55	2859.09	2959.71	2081.94	6164.24	6171.59	5240.73	6445.85
ENSMUSG00000006574	Slc4a1	-1.25458	2.32588e-07	1.54391e-06	86.5748	114.231	67.6381	73.7426	227.503	258.145	142.587	186.732
ENSMUSG00000022528	Hes1	-1.25411	9.29392e-16	2.00699e-14	1606.73	1687.95	2038.96	1143.87	4128.45	4020.08	3481.86	3813.04
ENSMUSG00000026638	Irf6	-1.25385	8.35213e-09	7.05565e-08	114.584	185.209	122.185	106.327	353.893	341.743	227.969	335.292
ENSMUSG00000024713	Pcsk5	-1.25233	1.16901e-15	2.49887e-14	444.332	683.166	630.561	667.113	1628.63	1261.33	1276.46	1618.68
ENSMUSG00000042195	Slc35f2	-1.25213	1.483e-18	4.23747e-17	1689.48	2262.43	2274.6	1484.28	4847.97	4652.12	4257.13	4605.36
ENSMUSG00000025085	Ablim1	-1.25058	4.25326e-16	9.69296e-15	11222.9	12562.1	11274.8	7538.89	27177.5	26886.6	21094.4	26191.9
ENSMUSG00000027199	Gatm	-1.24894	8.72749e-10	8.63392e-09	1321.54	2450.97	2722.98	1491.14	4844.36	4781.65	4738.68	4616.71
ENSMUSG00000031451	Gas6	-1.24836	2.88797e-15	5.86873e-14	1101.28	1704.59	1960.41	1756.1	4043.59	4142.26	3759.35	3557.19
ENSMUSG00000039533	Mmd2	-1.24689	0.00156155	0.00474109	21.6437	35.4891	63.2743	19.7219	100.209	102.89	75.9897	52.615
ENSMUSG00000069893	9930111J21Rik1	-1.24561	2.334e-05	0.00010725	25.4632	43.2524	36.0009	22.2943	58.6812	77.1678	71.7206	92.85
ENSMUSG00000024376	Epb41l4a	-1.24534	9.15859e-13	1.35668e-11	70.0237	104.249	81.8202	86.6047	232.017	187.408	192.963	202.207
ENSMUSG00000029676	Pot1a	-1.24494	1.72225e-27	1.10165e-25	283.914	302.767	326.19	269.246	730.356	711.047	613.04	745.895
ENSMUSG00000037573	Tob1	-1.24319	1.20462e-13	2.00616e-12	2990.65	3540.04	4811.03	2578.42	8631.56	8492.14	7718.5	8106.83
ENSMUSG00000048142	Nat8l	-1.24184	3.23001e-08	2.49282e-07	44.5606	57.6699	69.8199	59.1656	152.571	139.637	154.541	101.103
ENSMUSG00000031995	St14	-1.24134	3.11081e-08	2.40863e-07	90.3943	137.52	212.733	175.782	352.99	352.767	342.38	414.73
ENSMUSG00000038552	Fndc4	-1.23783	1.03333e-07	7.29202e-07	56.019	56.5608	98.1843	60.8805	156.182	158.929	192.109	133.085
ENSMUSG00000038065	Mturn	-1.23427	7.4132e-14	1.27742e-12	259.724	362.655	291.28	220.37	772.787	643.065	666.831	580.828
ENSMUSG00000079499	6530402F18Rik	-1.23358	2.49959e-23	1.14083e-21	182.062	188.536	213.824	180.069	481.186	482.299	419.224	413.698
ENSMUSG00000045730	Adrb2	-1.23255	5.2142e-13	8.01203e-12	394.679	415.888	476.739	257.242	887.441	984.809	899.923	850.093
ENSMUSG00000050295	Foxc1	-1.23243	1.67264e-17	4.35222e-16	3064.49	3272.77	2998.98	1979.9	6822.37	6952.46	6256.77	6546.95
ENSMUSG00000041650	Pcca	-1.23236	3.15899e-17	7.96206e-16	553.824	735.291	682.926	470.752	1560.92	1507.53	1325.98	1340.13
ENSMUSG00000087259	2610035D17Rik	-1.23139	2.94162e-05	0.000132857	35.6485	36.5982	67.6381	45.446	83.9593	95.5411	101.604	155.782
ENSMUSG00000060586	H2-Eb1	-1.23105	9.99973e-05	0.000405342	33.1021	37.7072	84.0021	59.1656	83.9593	134.125	150.272	136.18
ENSMUSG00000062526	Mppe1	-1.22999	1.807e-11	2.27722e-10	92.9406	119.776	126.549	93.4645	293.406	249.877	202.355	269.265
ENSMUSG00000034227	Foxj1	-1.2298	0.00371562	0.010209	24.19	35.4891	100.366	84.8897	104.723	118.508	233.946	119.673
ENSMUSG00000038037	Socs1	-1.2297	2.57358e-08	2.01858e-07	127.316	116.449	125.458	61.738	269.934	254.47	253.583	225.935
ENSMUSG00000030223	Ptpro	-1.22851	0.0180883	0.0406193	15.2779	36.5982	111.276	42.8736	111.946	102.89	212.6	55.71
ENSMUSG00000022687	Boc	-1.22766	1.72683e-08	1.38335e-07	137.501	200.736	278.189	134.623	445.075	439.122	457.646	415.761
ENSMUSG00000051359	Ncald	-1.22733	1.22383e-10	1.38239e-09	73.8432	80.9596	116.73	78.8874	202.225	196.594	236.507	184.668
ENSMUSG00000037016	Frem2	-1.22626	1.84934e-06	1.04099e-05	761.349	1841	1922.23	972.373	3566.01	3674.66	2909.81	2710.19
ENSMUSG00000023094	Msrb2	-1.22626	1.25941e-15	2.67518e-14	160.418	112.013	141.822	129.478	362.018	310.509	306.52	288.867
ENSMUSG00000053825	Ppfia2	-1.22406	2.16194e-09	2.00707e-08	101.853	168.573	188.732	114.044	354.796	304.997	372.264	306.405
ENSMUSG00000021250	Fos	-1.22349	2.81099e-13	4.47401e-12	14144.8	15760.5	20721.2	10879.6	39125.9	37392.4	33520	33580.7
ENSMUSG00000027223	Mapk8ip1	-1.22295	9.10913e-11	1.04715e-09	162.964	177.446	216.005	179.212	475.769	385.839	541.32	313.627
ENSMUSG00000027210	Meis2	-1.22108	0.00400052	0.010891	20.3705	11.0904	21.8187	39.4437	38.8199	37.6653	75.1358	67.0583
ENSMUSG00000057596	Trim30d	-1.21909	2.39649e-05	0.000109763	16.5511	33.2711	33.819	30.869	60.4868	56.9572	75.1358	76.3433
ENSMUSG00000074158	Zfp976	-1.21888	5.80832e-08	4.29445e-07	44.5606	59.8879	61.0924	65.1679	113.751	156.173	110.996	159.908
ENSMUSG00000029192	Tbc1d14	-1.21834	1.56023e-16	3.73195e-15	1299.9	1825.47	1626.59	1129.29	3705.04	3426.62	3076.3	3472.59
ENSMUSG00000046862	Pramef8	-1.21766	9.89798e-10	9.69389e-09	655.677	555.627	658.926	344.704	1437.24	1480.89	1148.38	1077.06
ENSMUSG00000034110	Kctd7	-1.21712	6.11772e-07	3.73905e-06	118.404	155.265	141.822	73.7426	363.824	294.891	226.261	248.632
ENSMUSG00000044636	Csrnp2	-1.21667	2.63756e-13	4.22185e-12	436.694	441.396	734.2	468.18	1206.12	1137.31	1232.91	1259.66
ENSMUSG00000024892	Pcx	-1.21504	1.08608e-11	1.41408e-10	2145.27	1906.43	2167.69	1125	4265.67	4509.73	4023.18	4242.21
ENSMUSG00000000782	Tcf7	-1.21497	2.59187e-14	4.71141e-13	1825.71	2061.7	2002.96	1244.19	4625.89	4469.3	3579.2	3880.1
ENSMUSG00000041117	Ccdc8	-1.21456	1.70794e-22	7.22856e-21	250.812	299.44	343.645	258.099	705.078	677.975	665.123	624.158
ENSMUSG00000039253	Fn3krp	-1.21381	1.65819e-09	1.56698e-08	42.0142	52.1247	51.274	45.446	103.821	118.508	102.458	118.642
ENSMUSG00000036158	Prickle1	-1.21355	1.26804e-21	4.90009e-20	985.425	1191.1	1338.58	944.934	2854.62	2511.63	2356.53	2618.37
ENSMUSG00000040820	Hlcs	-1.21004	7.28219e-13	1.09117e-11	271.183	310.53	269.461	180.069	634.66	653.171	537.904	552.973
ENSMUSG00000035513	Ntng2	-1.20969	2.74208e-13	4.3767e-12	119.677	198.517	156.004	150.915	373.754	376.653	384.217	312.595
ENSMUSG00000062591	Tubb4a	-1.2078	7.2926e-06	3.70711e-05	159.145	208.499	269.461	156.06	520.006	432.691	624.994	252.758
ENSMUSG00000085555	2610035F20Rik	-1.20543	1.78735e-12	2.57095e-11	369.216	357.11	410.192	297.543	996.678	956.33	701.837	647.886
ENSMUSG00000030302	Atp2b2	-1.20521	3.82563e-07	2.43197e-06	42.0142	59.8879	58.9106	67.7403	151.668	109.321	161.371	107.293
ENSMUSG00000048329	Mfsd6l	-1.205	0.000467195	0.0016177	19.0974	36.5982	46.9103	16.292	68.6119	70.7372	71.7206	61.9
ENSMUSG00000078532	Nkain1	-1.20346	0.0221305	0.0481906	15.2779	17.7446	29.4553	29.154	80.3481	28.4786	86.2355	16.5067
ENSMUSG00000015396	Cd83	-1.20153	0.020982	0.0460819	339.933	582.244	1490.22	831.748	1309.04	1675.64	3107.04	1370.05
ENSMUSG00000029657	Hsph1	-1.20075	1.84778e-10	2.0262e-09	3204.54	2752.63	3240.08	4915.89	8365.23	8528.88	6000.62	9554.26
ENSMUSG00000025608	Podxl	-1.20004	1.41987e-16	3.41071e-15	10375	15068.5	13390.2	10315.4	30783.3	29975.1	23185.4	28973.3
ENSMUSG00000090626	Tex9	-1.19979	0.000112737	0.000450885	34.3753	19.9626	48.0012	54.0207	114.654	78.0865	84.5278	84.5966
ENSMUSG00000049858	Suox	-1.19974	2.94098e-10	3.12945e-09	67.4774	80.9596	100.366	63.4529	186.877	194.757	163.933	170.225
ENSMUSG00000069763	Tmem100	-1.19934	8.07026e-11	9.32165e-10	281.368	269.496	313.099	210.938	614.799	632.041	448.254	770.655
ENSMUSG00000029675	Eln	-1.19852	1.0751e-13	1.80829e-12	64681.6	87085.9	91370.3	76947	206676	162170	140473	225290
ENSMUSG00000040502	2022-03-09	-1.19743	0.000209602	0.00079043	25.4632	24.3988	21.8187	39.4437	66.8063	51.4452	87.9431	50.5516
ENSMUSG00000010362	Rdm1	-1.19742	7.99215e-08	5.7652e-07	137.501	171.901	180.005	94.3219	403.546	371.141	282.613	277.518
ENSMUSG00000020882	Cacnb1	-1.19735	7.62473e-05	0.000318237	36.9216	32.162	68.729	38.5862	89.376	81.7612	139.172	93.8816
ENSMUSG00000027784	Ppm1l	-1.19576	3.01922e-09	2.73675e-08	566.556	1155.62	988.388	642.247	1994.26	2066.08	1800.7	1818.83
ENSMUSG00000086905	Gm13716	-1.19485	0.000119021	0.00047359	49.6532	48.7976	45.8193	23.1517	120.071	112.077	79.4049	68.09
ENSMUSG00000058656	Samd12	-1.19457	8.354e-08	6.01083e-07	66.2043	65.4331	60.0015	42.0161	151.668	146.986	109.289	122.768
ENSMUSG00000107502	Gm44065	-1.19245	7.06358e-10	7.08329e-09	594.565	1012.55	916.387	582.224	1791.13	1843.76	1420.75	2041.67
ENSMUSG00000027500	Stmn2	-1.19131	2.60293e-05	0.000118607	124.77	402.58	404.737	357.566	802.579	623.773	733.428	789.225
ENSMUSG00000111539	Gm48372	-1.19095	0.00203591	0.00600879	24.19	33.2711	28.3643	12.0046	74.0286	67.0625	40.9832	39.2033
ENSMUSG00000068747	Sort1	-1.19074	6.17608e-16	1.37231e-14	1685.66	2035.08	2228.78	1321.36	4215.12	4282.82	4030.87	4062.7
ENSMUSG00000031548	Sfrp1	-1.19025	0.0219367	0.0478487	17.8242	43.2524	75.2746	41.1587	92.0844	64.3065	211.746	37.14
ENSMUSG00000097750	Gm4673	-1.18976	5.10939e-22	2.07895e-20	422.689	435.851	374.191	307.832	877.51	844.253	860.647	922.31
ENSMUSG00000003534	Ddr1	-1.18882	0.000120209	0.000477866	119.677	146.393	198.55	168.065	369.24	289.379	599.379	184.668
ENSMUSG00000021061	Sptb	-1.18798	4.95543e-05	0.00021468	59.8385	85.3958	106.912	61.738	178.752	178.221	252.73	104.198
ENSMUSG00000026051	1500015O10Rik	-1.18651	0.0192092	0.042778	30.5558	26.6169	97.0933	56.5932	74.9314	80.8425	259.56	64.995
ENSMUSG00000073755	5730409E04Rik	-1.18526	5.04844e-10	5.19203e-09	49.6532	56.5608	67.6381	69.4552	139.029	131.369	131.488	155.782
ENSMUSG00000018411	Mapt	-1.18453	8.57669e-05	0.000353083	90.3943	84.2867	80.7293	125.191	220.28	124.02	345.796	176.415
ENSMUSG00000010051	Hyal1	-1.18396	6.90494e-08	5.0347e-07	120.95	253.969	250.915	159.49	482.992	462.088	409.832	430.205
ENSMUSG00000028137	Celf3	-1.18391	0.00298537	0.00840792	39.4679	55.4518	39.2737	64.3104	120.974	52.3639	203.208	75.3116
ENSMUSG00000026117	Zap70	-1.18333	2.42141e-14	4.40628e-13	327.202	353.782	255.279	240.092	703.272	747.793	574.618	639.633
ENSMUSG00000023341	Mx2	-1.18325	4.7316e-11	5.66272e-10	148.96	198.517	200.732	213.511	509.172	350.011	370.556	505.516
ENSMUSG00000037625	Cldn11	-1.18308	4.13796e-05	0.000181737	138.774	250.642	193.096	119.189	479.38	393.189	502.898	215.618
ENSMUSG00000030966	Trim21	-1.18299	5.03863e-16	1.13299e-14	96.7601	113.122	109.094	96.8943	224.794	240.69	221.992	256.885
ENSMUSG00000002910	Arrdc2	-1.18262	4.7329e-16	1.06851e-14	202.432	184.1	260.734	210.081	476.672	565.898	443.131	461.155
ENSMUSG00000061740	Cyp2d22	-1.18215	1.30917e-09	1.24974e-08	1271.89	890.556	810.566	595.943	2082.73	1954	1781.06	2271.73
ENSMUSG00000019831	Wasf1	-1.18191	0.00126362	0.00392544	24.19	24.3988	30.5462	32.5839	78.5426	41.3399	94.7736	39.2033
ENSMUSG00000054074	Skida1	-1.18105	9.369e-07	5.54749e-06	40.7411	88.7229	84.0021	56.5932	163.405	160.766	148.564	140.307
ENSMUSG00000029605	Oas1b	-1.18034	5.30455e-05	0.000228515	38.1948	34.3801	38.1828	46.3035	77.6398	74.4118	70.0129	136.18
ENSMUSG00000037709	Fam13a	-1.17934	7.17873e-09	6.15055e-08	534.727	585.571	737.473	330.127	1378.56	1310.02	1120.21	1141.02
ENSMUSG00000090222	Ifi203-ps	-1.17596	0.000437203	0.00152197	17.8242	24.3988	37.0918	34.2989	39.7227	76.2492	70.8668	72.2166
ENSMUSG00000057286	St6galnac2	-1.17575	8.2109e-14	1.40484e-12	1023.62	1197.76	1045.12	730.566	2516.97	2443.65	1857.05	2205.7
ENSMUSG00000025902	Sox17	-1.1755	2.25831e-16	5.2861e-15	3707.44	4600.28	4353.93	3023.45	9798.86	9323.53	7376.97	8923.91
ENSMUSG00000042978	Sbk1	-1.17525	1.2722e-06	7.35996e-06	123.496	136.411	145.095	133.766	335.837	238.853	443.131	198.08
ENSMUSG00000040265	Dnm3	-1.17489	1.56843e-13	2.56649e-12	550.005	846.194	828.021	570.219	1683.7	1626.96	1376.35	1621.78
ENSMUSG00000081303	Gm16011	-1.17396	6.38302e-06	3.27629e-05	30.5558	42.1434	29.4553	30.0115	81.2509	84.5172	58.9133	73.2483
ENSMUSG00000034926	Dhcr24	-1.17298	2.82537e-07	1.84359e-06	453.245	743.054	989.479	529.918	1833.56	1726.17	1348.18	1215.3
ENSMUSG00000018849	Wwc1	-1.17143	0.00355667	0.00980437	29.2827	35.4891	63.2743	30.0115	77.6398	66.1439	158.81	52.615
ENSMUSG00000007216	Zfp775	-1.16983	1.07684e-05	5.28776e-05	28.0095	43.2524	50.1831	46.3035	109.237	97.3785	67.4515	106.262
ENSMUSG00000057880	Abat	-1.16958	1.84472e-06	1.03874e-05	96.7601	141.957	172.368	75.4575	315.073	238.853	289.444	248.632
ENSMUSG00000024727	Trpm6	-1.16892	7.78971e-11	9.03467e-10	357.758	669.858	519.286	419.304	1223.28	1105.15	970.789	1122.45
ENSMUSG00000009097	Tbx1	-1.16878	6.42407e-16	1.4218e-14	1024.89	1186.67	907.659	793.162	2073.7	2191.02	1914.26	2612.18
ENSMUSG00000063286	Gm8995	-1.16801	2.31626e-14	4.22714e-13	914.128	1445.07	1314.58	1012.67	2596.42	3017.81	2337.75	2579.17
ENSMUSG00000028399	Ptprd	-1.16762	6.28181e-12	8.42581e-11	681.14	1272.06	1174.94	917.495	2160.37	2274.61	2318.11	2337.76
ENSMUSG00000008193	Spib	-1.16665	0.00400223	0.0108939	15.2779	15.5265	46.9103	24.0092	41.5283	48.6892	75.9897	62.9316
ENSMUSG00000058966	Fam57b	-1.16385	4.20065e-08	3.18243e-07	272.456	504.611	488.74	291.54	974.108	987.565	767.581	759.306
ENSMUSG00000044991	1110034G24Rik	-1.16383	1.04452e-08	8.655e-08	98.0332	160.81	116.73	86.6047	244.656	273.762	229.677	285.772
ENSMUSG00000044674	Fzd1	-1.16105	1.02942e-13	1.73838e-12	528.361	802.942	852.021	563.359	1578.07	1551.62	1512.96	1499.01
ENSMUSG00000025880	Smad7	-1.16076	8.84572e-14	1.50582e-12	1657.65	2180.36	2232.06	1343.66	4109.49	4377.44	3768.75	4315.46
ENSMUSG00000069808	Fam57a	-1.15866	5.11119e-09	4.48378e-08	1051.63	1425.11	1365.85	707.414	2815.8	2837.76	2191.75	2307.84
ENSMUSG00000033965	Slc16a2	-1.15751	2.46219e-15	5.03379e-14	2296.78	2578.51	2628.07	1718.37	5520.55	5768.3	4392.89	4882.88
ENSMUSG00000024610	Cd74	-1.15594	0.01906	0.0425187	86.5748	167.464	421.101	232.375	339.448	483.218	674.515	526.15
ENSMUSG00000093277	Gm26236	-1.15353	0.000868071	0.00280826	67.4774	141.957	68.729	32.5839	185.072	162.604	169.909	171.257
ENSMUSG00000010721	Lmbr1	-1.15261	3.28365e-23	1.48662e-21	698.964	782.979	908.75	665.398	1678.28	1738.11	1552.24	1823.99
ENSMUSG00000043065	Spice1	-1.15259	4.72083e-10	4.86993e-09	201.159	242.879	208.369	128.621	447.783	474.031	408.124	400.286
ENSMUSG00000040563	Plppr2	-1.15021	2.16976e-12	3.07388e-11	94.2138	93.159	108.003	98.6093	239.239	203.944	245.045	185.7
ENSMUSG00000043415	Otud1	-1.14983	2.96295e-16	6.88243e-15	241.9	261.732	358.918	261.529	612.993	625.611	580.595	676.773
ENSMUSG00000027875	Hmgcs2	-1.14775	6.39422e-13	9.64961e-12	4354.2	4946.3	4302.65	2809.94	9720.32	10011.6	8431.44	8194.52
ENSMUSG00000022793	B4galt4	-1.14682	1.70913e-14	3.18918e-13	308.104	343.801	414.556	285.538	780.009	822.205	612.186	777.876
ENSMUSG00000065037	Rn7sk	-1.14641	0.000509024	0.00174534	19.0974	23.2898	32.7281	22.2943	61.3896	38.5839	45.2523	71.185
ENSMUSG00000098176	Ccdc166	-1.1451	2.54147e-05	0.000115994	24.19	31.053	48.0012	33.4414	83.0565	80.8425	61.4748	78.4066
ENSMUSG00000000753	Serpinf1	-1.1441	3.7896e-13	5.93645e-12	520.722	662.094	784.383	732.281	1576.27	1451.49	1184.24	1761.05
ENSMUSG00000079173	Zan	-1.14409	5.0131e-09	4.4023e-08	72.5701	117.558	124.367	92.607	224.794	262.738	215.162	198.08
ENSMUSG00000034168	Irf2bpl	-1.14292	7.02407e-13	1.05436e-11	2541.23	2709.37	2876.8	1971.33	6611.12	6279.99	5110.09	4293.79
ENSMUSG00000074052	BC048644	-1.14285	0.00012931	0.000510528	24.19	22.1807	36.0009	29.154	66.8063	78.0865	55.4981	46.425
ENSMUSG00000021379	Id4	-1.14282	1.03104e-05	5.08503e-05	70.0237	105.358	188.732	130.336	240.142	243.446	303.959	307.437
ENSMUSG00000038402	Foxf2	-1.14218	8.2928e-12	1.09836e-10	3780.01	4106.76	3004.44	2272.3	8014.05	7556.94	6618.79	6855.42
ENSMUSG00000017764	Zswim1	-1.14216	1.97441e-12	2.81603e-11	201.159	251.751	344.736	287.253	615.701	563.142	554.981	666.456
ENSMUSG00000038408	1700018A04Rik	-1.14203	1.74758e-07	1.18282e-06	53.4727	75.4144	68.729	45.446	131.807	116.67	130.634	155.782
ENSMUSG00000031877	Ces2g	-1.13867	1.28018e-06	7.40356e-06	67.4774	43.2524	52.3649	38.5862	113.751	125.857	93.066	107.293
ENSMUSG00000006369	Fbln1	-1.13846	3.07154e-10	3.25606e-09	865.748	933.808	975.297	559.072	2056.55	2124.87	1584.68	1567.1
ENSMUSG00000034121	Mks1	-1.13811	2.30277e-10	2.48638e-09	70.0237	79.8506	78.5474	58.3081	172.433	146.986	157.956	150.623
ENSMUSG00000042388	Dlgap3	-1.13801	0.000395914	0.00139317	73.8432	56.5608	48.0012	46.3035	125.488	84.5172	198.085	83.565
ENSMUSG00000030110	Ret	-1.13736	1.30774e-09	1.24909e-08	1669.11	1480.56	1102.94	925.212	3117.33	3059.15	2181.5	3024.85
ENSMUSG00000036306	Lzts1	-1.136	6.48132e-15	1.28162e-13	627.667	618.842	482.194	404.727	1214.25	1081.27	1202.17	1181.26
ENSMUSG00000085152	Gm11496	-1.1357	9.30799e-05	0.000379855	28.0095	22.1807	18.5459	24.8667	57.7784	56.0386	46.9599	44.3616
ENSMUSG00000039347	Atp6v0e2	-1.13483	1.05538e-09	1.02663e-08	103.126	157.483	182.186	125.191	348.476	324.289	299.69	275.455
ENSMUSG00000001911	Nfix	-1.13461	1.32521e-16	3.19698e-15	637.853	904.973	873.84	791.447	1953.63	1657.27	1938.16	1496.95
ENSMUSG00000098488	Pla2g4b	-1.1346	1.80123e-07	1.21524e-06	68.7506	55.4518	103.639	99.4668	200.419	169.034	183.571	169.193
ENSMUSG00000061576	Dpp6	-1.1338	1.09911e-05	5.3846e-05	36.9216	31.053	34.91	42.8736	87.5704	68.8999	99.0427	64.995
ENSMUSG00000082107	Gm16216	-1.13267	0.000128035	0.000506117	36.9216	18.8536	29.4553	35.1564	59.584	70.7372	52.9366	81.5016
ENSMUSG00000033249	Hsf4	-1.13139	3.45269e-11	4.19766e-10	81.4822	90.9409	118.912	104.612	245.558	224.154	201.501	199.112
ENSMUSG00000105312	Gm47291	-1.13112	0.00141389	0.00434272	25.4632	43.2524	32.7281	13.7196	74.0286	61.5505	47.8137	67.0583
ENSMUSG00000026932	Nacc2	-1.13083	7.33108e-18	1.97448e-16	361.577	371.527	398.192	314.692	815.218	926.933	737.697	681.931
ENSMUSG00000029059	Fam213b	-1.12997	0.000793939	0.00259679	33.1021	21.0717	44.7284	48.0184	81.2509	72.5745	115.265	53.6466
ENSMUSG00000001247	Lsr	-1.12915	4.47253e-08	3.37478e-07	2779.31	4703.42	4035.37	2184.84	8326.41	8006.16	6456.56	7180.4
ENSMUSG00000085095	Gm15635	-1.12572	1.04573e-06	6.14019e-06	343.753	534.555	316.372	207.508	780.009	783.621	682.199	809.858
ENSMUSG00000030616	Sytl2	-1.12533	0.000481682	0.00166377	53.4727	116.449	190.914	90.0346	225.697	268.25	306.52	183.637
ENSMUSG00000000325	Arvcf	-1.12502	6.44466e-09	5.55827e-08	260.998	320.511	367.646	182.642	667.16	634.797	607.917	554.005
ENSMUSG00000041477	Dcp1b	-1.12484	3.72715e-19	1.12999e-17	220.256	287.24	264.007	240.092	534.451	598.051	492.652	582.891
ENSMUSG00000026429	Ube2t	-1.12482	1.95355e-06	1.096e-05	52.1995	88.7229	67.6381	106.327	178.752	207.618	152.833	152.687
ENSMUSG00000019139	Isyna1	-1.12288	1.84406e-16	4.36143e-15	4613.93	5915.6	6259.79	4564.32	12786.2	13000.9	10134.8	10580.8
ENSMUSG00000052516	Robo2	-1.12266	0.00666554	0.0170858	29.2827	19.9626	18.5459	30.869	41.5283	31.2346	95.6274	46.425
ENSMUSG00000027524	Edn3	-1.11863	4.91766e-06	2.57662e-05	448.152	673.185	622.925	264.101	1201.61	1152.92	853.816	1149.28
ENSMUSG00000071176	Arhgef10	-1.11764	2.5748e-11	3.18174e-10	931.952	1316.43	1194.58	780.3	2502.53	2587.88	2045.74	2024.13
ENSMUSG00000001270	Ckb	-1.11736	2.59972e-07	1.70756e-06	720.608	1090.18	1642.95	1270.77	2638.85	2505.2	3103.62	2005.56
ENSMUSG00000022092	Ppp3cc	-1.117	3.397e-09	3.06438e-08	173.15	197.408	247.643	126.048	404.449	413.399	374.825	417.825
ENSMUSG00000081067	Gm12912	-1.1169	1.18015e-08	9.71211e-08	89.1211	77.6325	88.3659	61.738	163.405	193.838	140.88	185.7
ENSMUSG00000082809	Gm14150	-1.11686	7.61015e-05	0.000317776	36.9216	19.9626	42.5465	35.1564	80.3481	74.4118	58.0595	79.4383
ENSMUSG00000021708	Rasgrf2	-1.11608	2.70444e-05	0.000122834	44.5606	65.4331	58.9106	44.5885	102.918	90.0291	104.166	166.098
ENSMUSG00000089762	Ier5l	-1.1158	8.46109e-15	1.64611e-13	1026.17	1188.89	1357.12	889.198	2669.54	2532.76	2434.23	2027.22
ENSMUSG00000004187	Kifc2	-1.11432	8.34423e-09	7.05251e-08	126.043	119.776	81.8202	80.6024	228.405	221.398	238.215	189.827
ENSMUSG00000042215	Bag2	-1.11417	3.34532e-13	5.27474e-12	280.095	381.508	369.827	292.398	717.717	682.568	606.21	860.41
ENSMUSG00000073295	Nudt11	-1.11332	0.00543671	0.014285	8.91211	34.3801	41.4556	28.2966	73.1258	44.0959	75.9897	52.615
ENSMUSG00000060675	Pla2g16	-1.11213	5.536e-15	1.10243e-13	171.876	198.517	183.277	215.225	460.422	399.619	350.919	457.028
ENSMUSG00000046603	Tcaim	-1.11208	6.13978e-08	4.51775e-07	63.6579	89.8319	73.0927	59.1656	173.335	141.474	129.78	172.288
ENSMUSG00000075569	Rsph10b	-1.11067	0.00741738	0.0187427	21.6437	15.5265	29.4553	54.0207	43.3338	51.4452	80.2587	88.7233
ENSMUSG00000029130	Rnf32	-1.10927	2.02492e-06	1.13041e-05	48.38	52.1247	44.7284	41.1587	93.89	129.532	84.5278	92.85
ENSMUSG00000052957	Gas1	-1.10922	0.00136245	0.00420386	61.1116	39.9253	89.4568	24.8667	103.821	110.24	143.441	104.198
ENSMUSG00000027499	Pkia	-1.1091	1.00668e-08	8.36196e-08	325.929	521.247	421.101	262.386	916.33	736.769	858.086	787.161
ENSMUSG00000052684	Jun	-1.10673	1.37622e-14	2.59957e-13	20258.5	18832.5	25448.3	16277.4	50103.8	45868	39395.1	38672
ENSMUSG00000045319	Proser2	-1.10656	4.57229e-07	2.87034e-06	721.881	1433.98	1011.3	683.405	2398.71	2322.38	1781.91	1786.85
ENSMUSG00000106535	Gm43031	-1.10565	0.000985187	0.00314913	20.3705	44.3614	53.4559	22.2943	73.1258	67.0625	91.3584	70.1533
ENSMUSG00000030431	Tmem238	-1.10487	1.75246e-08	1.40255e-07	68.7506	68.7602	78.5474	64.3104	136.321	161.685	124.657	180.542
ENSMUSG00000097728	Gm26840	-1.10473	1.42455e-07	9.79805e-07	179.515	258.405	130.912	141.483	419.796	392.27	332.135	380.685
ENSMUSG00000053182	Gm609	-1.1034	1.08565e-05	5.32176e-05	68.7506	135.302	94.9115	69.4552	204.03	180.058	158.81	248.632
ENSMUSG00000025504	Eps8l2	-1.10208	3.56257e-12	4.92317e-11	246.993	317.184	298.917	235.805	668.966	616.424	456.792	615.905
ENSMUSG00000031391	L1cam	-1.10203	0.0129864	0.0305052	43.2874	39.9253	63.2743	108.899	135.418	81.7612	263.829	69.1216
ENSMUSG00000042066	Tmcc2	-1.10115	1.20607e-12	1.76489e-11	171.876	185.209	207.278	179.212	464.033	436.366	377.387	316.722
ENSMUSG00000016495	Plgrkt	-1.10025	1.16953e-21	4.54018e-20	231.715	279.477	312.008	268.389	557.02	587.945	582.303	616.936
ENSMUSG00000029438	Bcl7a	-1.10017	5.36684e-05	0.000231066	63.6579	75.4144	92.7296	86.6047	180.558	142.393	251.876	108.325
ENSMUSG00000023960	Enpp5	-1.09918	6.59154e-16	1.45505e-14	188.428	269.496	283.643	259.814	549.798	531.907	510.582	559.163
ENSMUSG00000048078	Tenm4	-1.09867	0.00404487	0.0109958	29.2827	32.162	72.0018	38.5862	74.0286	90.0291	148.564	55.71
ENSMUSG00000032788	Pdxk	-1.09833	1.27426e-07	8.83715e-07	809.729	1624.74	1629.86	950.079	2636.14	2808.36	2498.27	2793.75
ENSMUSG00000034825	Nrip3	-1.0981	0.00583098	0.0151956	17.8242	14.4175	25.0915	39.4437	35.2087	41.3399	62.3286	71.185
ENSMUSG00000108763	Gm36028	-1.09797	2.77832e-07	1.81358e-06	40.7411	37.7072	40.3646	41.1587	84.8621	90.0291	80.2587	87.6916
ENSMUSG00000032718	Mansc1	-1.09789	2.28042e-09	2.10895e-08	313.197	281.695	254.188	177.497	599.451	605.4	444.838	540.593
ENSMUSG00000030946	Lhpp	-1.0967	7.86344e-14	1.34812e-12	155.325	145.284	184.368	137.196	359.31	360.117	303.959	304.342
ENSMUSG00000048776	Pthlh	-1.09428	0.000304896	0.0011056	28.0095	86.5048	82.9112	57.4506	162.502	135.962	115.265	132.053
ENSMUSG00000031239	Itm2a	-1.09427	7.47311e-14	1.28643e-12	12540.6	19017.7	18873.2	13892.8	34370	34652	30291.7	38023.1
ENSMUSG00000021054	Sgpp1	-1.09366	3.44277e-16	7.92072e-15	160.418	188.536	205.096	192.931	355.699	435.447	429.47	376.558
ENSMUSG00000029999	Tgfa	-1.09254	5.83165e-18	1.58581e-16	1517.61	1948.58	1672.41	2159.11	3759.21	3913.51	3499.79	4401.09
ENSMUSG00000049871	Nlrc3	-1.09243	4.32718e-32	3.70929e-30	989.244	1191.1	1114.94	959.511	2273.22	2319.63	2139.66	2337.76
ENSMUSG00000010064	Slc38a3	-1.09144	3.79594e-09	3.40064e-08	9052.16	9478.93	8288.93	4859.29	18679.6	18140	14395.3	16281.8
ENSMUSG00000025158	Rfng	-1.09111	1.68359e-19	5.30427e-18	296.646	353.782	351.282	273.534	682.508	737.688	664.269	628.285
ENSMUSG00000058145	Adamts17	-1.0905	0.000104742	0.000422548	66.2043	76.5235	105.821	47.161	153.474	191.082	178.448	104.198
ENSMUSG00000041912	Tdrkh	-1.09007	0.000289264	0.00105549	25.4632	47.6885	38.1828	19.7219	71.3203	70.7372	68.3053	67.0583
ENSMUSG00000040488	Ltbp4	-1.08919	3.41988e-19	1.04245e-17	32479.6	35870.7	32538.3	30508.9	79383.1	73823.9	54030.4	72315.7
ENSMUSG00000036030	Prtg	-1.08845	1.75438e-11	2.21588e-10	85.3016	113.122	114.548	104.612	242.85	193.838	236.507	216.65
ENSMUSG00000047766	Lrrc49	-1.08733	1.87364e-12	2.6905e-11	420.142	503.502	512.74	358.423	1076.12	976.541	756.481	1001.75
ENSMUSG00000021097	Clmn	-1.0872	0.0077323	0.0194366	26.7363	17.7446	41.4556	41.1587	69.5147	57.8759	109.289	34.045
ENSMUSG00000057143	Trim12c	-1.08622	6.50341e-13	9.80563e-12	206.252	189.645	194.187	165.492	452.297	391.351	321.035	436.395
ENSMUSG00000056144	Trim34a	-1.08611	1.19951e-12	1.75681e-11	207.525	165.246	199.641	155.202	390.907	380.327	327.012	442.585
ENSMUSG00000048965	Mrgpre	-1.08403	4.40995e-09	3.90104e-08	94.2138	116.449	132.003	87.4621	256.392	248.039	196.378	209.428
ENSMUSG00000056014	A430033K04Rik	-1.08383	0.000308352	0.00111646	29.2827	55.4518	28.3643	48.0184	80.3481	82.6798	66.5977	114.515
ENSMUSG00000049670	Morn4	-1.08352	6.23442e-06	3.20587e-05	39.4679	43.2524	39.2737	33.4414	87.5704	76.2492	96.4813	67.0583
ENSMUSG00000047446	Arl4a	-1.08346	4.85431e-15	9.73572e-14	3471.9	4632.44	4610.3	3040.6	8534.96	8208.27	7966.96	8673.22
ENSMUSG00000031673	Cdh11	-1.08287	1.5602e-20	5.45489e-19	1582.54	1986.28	1758.59	1351.38	3525.39	3526.75	3604.81	3483.94
ENSMUSG00000050605	Zfp61	-1.08044	2.43329e-08	1.91299e-07	87.848	93.159	145.095	98.6093	194.099	248.958	216.869	239.347
ENSMUSG00000029778	Adcyap1r1	-1.0799	0.000424834	0.00148288	72.5701	70.9783	75.2746	40.3012	156.182	146.068	169.909	72.2166
ENSMUSG00000024968	Rcor2	-1.07954	0.00071375	0.00236057	72.5701	56.5608	60.0015	54.0207	138.127	98.2971	204.062	71.185
ENSMUSG00000000686	Abhd15	-1.07932	9.11027e-07	5.40187e-06	42.0142	52.1247	55.6378	36.8713	105.626	95.5411	101.604	89.755
ENSMUSG00000021226	Acot2	-1.07738	9.27628e-09	7.77798e-08	490.166	415.888	465.83	253.812	896.469	940.713	808.564	776.845
ENSMUSG00000033857	Engase	-1.07713	1.83357e-14	3.41008e-13	211.344	200.736	261.825	181.784	474.867	482.299	417.516	427.11
ENSMUSG00000055707	Klhl26	-1.07684	3.21139e-13	5.0683e-12	127.316	143.066	185.459	162.062	344.865	346.337	300.543	315.69
ENSMUSG00000039385	Cdh6	-1.07624	7.88864e-08	5.70272e-07	64.9311	74.3054	81.8202	84.0323	123.682	172.709	191.255	157.845
ENSMUSG00000086826	Gm11739	-1.07608	0.000189892	0.000723208	39.4679	31.053	29.4553	41.1587	52.3617	72.5745	71.7206	102.135
ENSMUSG00000025997	Ikzf2	-1.07566	8.74622e-05	0.000358924	24.19	33.2711	43.6375	31.7265	70.4175	56.0386	69.1591	85.6283
ENSMUSG00000022594	Lynx1	-1.07563	8.40482e-05	0.000346599	182.062	360.437	376.373	192.074	778.203	671.544	442.277	448.775
ENSMUSG00000086341	Gm15932	-1.07555	0.000318291	0.00114703	26.7363	29.944	37.0918	23.1517	61.3896	78.0865	62.3286	43.33
ENSMUSG00000024245	Tmem178	-1.07534	8.01022e-05	0.000332273	35.6485	72.0873	78.5474	49.7334	132.71	113.914	152.833	98.0083
ENSMUSG00000058589	Anks1b	-1.07423	0.0076342	0.0192215	31.829	38.8163	34.91	76.315	115.557	71.6559	149.418	48.4883
ENSMUSG00000041939	Mvk	-1.07339	1.17622e-12	1.72721e-11	348.846	353.782	362.191	261.529	796.259	764.329	588.28	636.538
ENSMUSG00000074194	Zfp791	-1.07156	5.74466e-05	0.000246281	30.5558	52.1247	44.7284	53.1633	83.0565	85.4358	84.5278	129.99
ENSMUSG00000051910	Sox6	-1.07117	5.27921e-11	6.26494e-10	90.3943	126.43	115.639	122.618	249.17	203.025	250.168	257.917
ENSMUSG00000022018	Rgcc	-1.07102	2.01946e-10	2.20159e-09	875.933	1298.68	1220.76	738.283	2273.22	2106.5	2047.45	2254.19
ENSMUSG00000080932	Gm10224	-1.06928	0.000506248	0.00173796	29.2827	21.0717	30.5462	32.5839	50.5561	67.0625	43.5446	78.4066
ENSMUSG00000100600	A230077H06Rik	-1.06897	0.00405401	0.0110139	26.7363	47.6885	29.4553	12.8621	74.0286	60.6319	49.5214	58.805
ENSMUSG00000068854	Hist2h2be	-1.06843	3.37745e-08	2.59604e-07	75.1164	64.3241	60.0015	59.1656	143.543	154.336	116.119	125.863
ENSMUSG00000021696	Elovl7	-1.06694	3.20627e-13	5.06494e-12	649.311	647.677	740.746	462.177	1458	1249.38	1184.24	1339.1
ENSMUSG00000050382	Kif7	-1.06631	2.67822e-15	5.45562e-14	113.311	136.411	135.276	117.474	261.809	259.063	274.929	255.853
ENSMUSG00000041609	Bicdl1	-1.0663	1.90275e-05	8.88843e-05	42.0142	46.5795	55.6378	59.1656	104.723	121.264	128.072	73.2483
ENSMUSG00000074272	Ceacam1	-1.0649	5.29774e-12	7.15703e-11	537.273	830.668	848.749	702.27	1631.34	1538.76	1276.46	1664.08
ENSMUSG00000031840	Rab3a	-1.06487	1.83464e-06	1.0341e-05	64.9311	56.5608	105.821	71.1702	174.238	148.824	167.348	134.117
ENSMUSG00000028626	Col9a2	-1.06479	1.47169e-07	1.00699e-06	52.1995	82.0687	77.4565	60.8805	134.515	135.962	165.64	134.117
ENSMUSG00000022010	Tsc22d1	-1.06452	4.85676e-24	2.31031e-22	18267.3	20375.2	19587.8	16030.4	39225.2	37363	34734.1	43988.2
ENSMUSG00000000296	Tpd52l1	-1.064	5.25741e-16	1.17748e-14	561.463	676.512	677.472	499.906	1365.02	1332.06	1077.52	1272.04
ENSMUSG00000060961	Slc4a4	-1.06335	2.39705e-08	1.88801e-07	110.765	178.555	213.824	161.205	358.407	393.189	317.62	321.88
ENSMUSG00000023755	Rhebl1	-1.06244	2.53861e-17	6.46598e-16	196.066	271.714	255.279	256.384	528.131	525.476	524.243	472.503
ENSMUSG00000046240	Hepacam	-1.06209	0.00268931	0.00767006	17.8242	26.6169	38.1828	27.4391	65.0007	59.7132	73.4282	31.9817
ENSMUSG00000030499	Kctd15	-1.06163	0.00233957	0.00678952	36.9216	48.7976	69.8199	49.7334	122.779	115.752	143.441	46.425
ENSMUSG00000084128	Esrp2	-1.06053	0.000188946	0.000719931	22.9169	56.5608	63.2743	43.7311	106.529	99.2158	99.0427	85.6283
ENSMUSG00000033105	Lss	-1.05994	9.03714e-08	6.45286e-07	123.496	146.393	161.459	112.329	339.448	257.226	322.743	211.492
ENSMUSG00000020733	Slc9a3r1	-1.05875	7.50104e-10	7.5086e-09	485.074	599.988	674.199	409.014	1255.78	1268.68	1076.66	911.993
ENSMUSG00000000794	Kcnn3	-1.0586	8.19683e-06	4.12701e-05	45.8337	32.162	54.5468	35.1564	82.1537	90.0291	89.6507	85.6283
ENSMUSG00000020546	Stxbp4	-1.05781	1.33578e-10	1.50082e-09	152.779	149.72	127.64	98.6093	294.309	269.169	267.245	263.075
ENSMUSG00000072437	Nanos1	-1.05755	3.42041e-12	4.74224e-11	134.955	182.991	175.641	159.49	313.267	316.021	328.719	404.413
ENSMUSG00000032377	Plscr4	-1.0568	1.79065e-06	1.01167e-05	66.2043	110.904	94.9115	84.0323	214.864	172.709	138.318	216.65
ENSMUSG00000078496	Zfp982	-1.05612	5.19032e-05	0.000224166	35.6485	39.9253	37.0918	27.4391	85.7649	79.9238	58.9133	64.995
ENSMUSG00000023328	Ache	-1.05484	0.00033594	0.00120217	30.5558	39.9253	64.3652	40.3012	83.9593	111.158	105.019	63.9633
ENSMUSG00000032193	Ldlr	-1.0541	4.49217e-06	2.37357e-05	961.235	1390.73	2006.23	993.81	3157.95	3403.65	2352.26	2198.48
ENSMUSG00000029638	Glcci1	-1.05393	1.60256e-12	2.31698e-11	150.233	166.355	161.459	114.044	314.17	291.217	309.935	308.468
ENSMUSG00000036764	Dnajc12	-1.05365	1.20842e-06	7.01015e-06	57.2922	68.7602	85.093	88.3196	139.932	141.474	142.587	202.207
ENSMUSG00000048106	4632415L05Rik	-1.0527	4.39145e-10	4.54681e-09	86.5748	96.4861	120.003	100.324	241.044	214.968	191.255	190.858
ENSMUSG00000013921	Clip3	-1.05212	0.00250311	0.00721332	120.95	120.885	165.822	112.329	279.864	227.829	461.915	107.293
ENSMUSG00000009350	Mpo	-1.05195	0.000713716	0.00236057	76.3895	59.8879	52.3649	54.8782	61.3896	125.857	170.763	145.465
ENSMUSG00000084899	Gm15344	-1.05057	4.71721e-06	2.47929e-05	36.9216	42.1434	45.8193	34.2989	79.4454	84.5172	72.5744	92.85
ENSMUSG00000021245	Mlh3	-1.04988	2.67544e-14	4.85286e-13	137.501	180.773	176.732	197.219	376.463	356.442	371.41	335.292
ENSMUSG00000037685	Atp8a1	-1.04859	2.63621e-07	1.72951e-06	1186.58	2154.86	1896.05	1101.85	3493.79	3380.69	2729.65	3507.67
ENSMUSG00000048058	Ldlrad3	-1.04683	3.7179e-08	2.83963e-07	1870.27	2578.51	2033.51	1240.76	4190.74	4421.53	3295.73	4043.1
ENSMUSG00000033960	Jcad	-1.04676	6.43657e-15	1.27426e-13	10646.2	13260.7	12490.1	8933.14	24887.2	25321.2	19993.8	23440.5
ENSMUSG00000044921	Rassf9	-1.04657	1.25725e-12	1.83028e-11	1092.37	1238.79	1073.48	740.856	2233.5	2181.83	1935.6	2204.67
ENSMUSG00000051977	Prdm9	-1.04656	7.9979e-09	6.77674e-08	76.3895	107.576	125.458	96.8943	191.391	220.48	194.67	235.22
ENSMUSG00000054708	Ankrd24	-1.04442	4.32777e-13	6.73577e-12	266.09	276.15	236.733	181.784	492.02	505.266	466.184	510.675
ENSMUSG00000034613	Ppm1h	-1.04433	2.85466e-12	4.00387e-11	841.558	1064.67	1051.66	654.251	1787.52	1804.26	1954.39	1898.27
ENSMUSG00000032827	Ppp1r9a	-1.04423	8.37445e-26	4.57668e-24	1231.14	1254.32	1408.4	1143.01	2501.63	2356.38	2885.05	2640.03
ENSMUSG00000028680	Plk3	-1.04415	1.49323e-11	1.90455e-10	2853.15	2729.34	3693.91	2082.8	6250.9	6170.67	5714.59	5282.13
ENSMUSG00000029101	Rgs12	-1.04155	1.02156e-09	9.96592e-09	3796.56	5661.63	4295.02	2954.85	8760.66	9292.29	7641.66	8693.85
ENSMUSG00000026826	Nr4a2	-1.04089	3.90053e-14	6.94813e-13	7804.46	9818.3	11147.2	7046.71	18585.7	17626.4	19023.9	18453.4
ENSMUSG00000033207	Mamdc2	-1.04067	0.00268846	0.00766892	29.2827	48.7976	88.3659	39.4437	110.14	100.134	140.88	72.2166
ENSMUSG00000040102	Klhl42	-1.03736	1.11125e-11	1.44351e-10	179.515	269.496	235.642	274.391	435.144	542.012	487.529	510.675
ENSMUSG00000039989	Cbx4	-1.03615	3.1102e-10	3.29498e-09	986.698	1100.16	1204.39	697.982	2193.78	2306.77	1878.4	1796.13
ENSMUSG00000036062	Phf24	-1.03569	5.1812e-06	2.7038e-05	53.4727	48.7976	62.1834	44.5885	94.7928	119.426	125.511	86.66
ENSMUSG00000035085	1700020L24Rik	-1.03526	4.14297e-11	4.99375e-10	341.207	438.069	386.191	272.676	828.759	767.085	701.837	644.791
ENSMUSG00000083282	Ctsf	-1.03513	1.16966e-20	4.13223e-19	471.069	602.207	636.016	533.348	1185.36	1156.6	1187.66	1067.77
ENSMUSG00000035936	Aldh5a1	-1.03486	8.50512e-07	5.06975e-06	98.0332	109.795	116.73	65.1679	215.766	197.513	217.723	163.003
ENSMUSG00000028780	Sema3c	-1.03463	7.64545e-05	0.000318944	441.786	1356.35	1042.94	785.444	1854.33	1783.13	1567.61	2226.34
ENSMUSG00000031079	Zfp300	-1.03435	0.00150647	0.00459367	24.19	34.3801	40.3646	23.1517	46.945	57.8759	54.6443	90.7866
ENSMUSG00000028551	Cdkn2c	-1.03433	1.27234e-09	1.21941e-08	306.831	320.511	248.734	232.375	644.591	656.845	524.243	439.49
ENSMUSG00000024897	Apba1	-1.03426	3.55272e-08	2.72456e-07	108.219	166.355	176.732	110.614	315.073	271.925	284.321	278.55
ENSMUSG00000070031	Sp140	-1.03376	2.16808e-06	1.20198e-05	67.4774	60.997	101.457	90.0346	186.877	131.369	157.102	182.605
ENSMUSG00000055254	Ntrk2	-1.0337	0.000388464	0.00136997	132.409	189.645	288.007	147.485	353.893	354.605	590.841	250.695
ENSMUSG00000030309	Caprin2	-1.03331	1.13145e-07	7.91503e-07	140.047	174.119	270.552	173.209	344.865	427.179	397.878	382.748
ENSMUSG00000072294	Klf12	-1.03312	1.74412e-13	2.84294e-12	241.9	299.44	320.735	232.375	550.701	605.4	493.506	589.081
ENSMUSG00000028039	Efna3	-1.03211	0.000187305	0.000714647	44.5606	27.7259	44.7284	30.869	57.7784	72.5745	76.8435	93.8816
ENSMUSG00000037032	Apbb1	-1.03201	2.58403e-06	1.41954e-05	178.242	166.355	221.46	198.934	465.839	364.71	490.944	242.442
ENSMUSG00000034868	Myl12b	-1.03196	1.02953e-16	2.50556e-15	2570.51	3410.29	3633.91	2809.08	6660.77	6495.88	5589.94	6659.41
ENSMUSG00000059493	Nhs	-1.03113	8.72397e-08	6.25304e-07	201.159	283.913	248.734	146.628	481.186	402.375	435.446	476.63
ENSMUSG00000054196	Cthrc1	-1.03059	5.27176e-09	4.61026e-08	262.271	434.742	498.558	371.285	817.023	749.63	755.628	882.075
ENSMUSG00000006720	Zfp184	-1.0302	6.04579e-08	4.45636e-07	59.8385	60.997	56.7287	74.6001	134.515	112.996	139.172	131.022
ENSMUSG00000008855	Hdac5	-1.03018	8.55618e-26	4.66091e-24	1814.25	1938.59	2069.51	1691.79	4059.84	4055.91	3863.52	3361.17
ENSMUSG00000074793	Hspa12b	-1.03009	2.7184e-10	2.90726e-09	3314.03	4905.27	4103.01	3002.87	8968.3	8327.7	6337.03	7661.15
ENSMUSG00000091586	Cyp4f17	-1.02986	1.6896e-11	2.14206e-10	106.945	153.047	150.549	132.908	287.989	274.681	298.836	249.663
ENSMUSG00000034387	Ssu2	-1.02921	0.00117541	0.00368122	25.4632	29.944	24.0006	25.7242	43.3338	66.1439	37.5679	68.09
ENSMUSG00000044033	Ccdc141	-1.02866	1.42821e-08	1.15841e-07	8674.03	9407.95	9185.68	4798.41	16562.6	16547.9	15159.5	17142.2
ENSMUSG00000040327	Cul9	-1.02686	1.08235e-15	2.3195e-14	323.382	310.53	404.737	276.963	659.938	687.161	682.199	646.855
ENSMUSG00000051243	Islr2	-1.02431	7.93809e-10	7.92261e-09	113.311	181.882	165.822	131.193	303.337	274.681	317.62	309.5
ENSMUSG00000033781	Asb13	-1.02405	8.43677e-13	1.25747e-11	127.316	149.72	163.64	137.196	314.17	293.054	311.643	255.853
ENSMUSG00000034706	Dnaic2	-1.02248	0.000174019	0.000669674	42.0142	35.4891	67.6381	34.2989	83.0565	90.0291	108.435	81.5016
ENSMUSG00000040010	Slc7a5	-1.02049	1.67243e-07	1.13651e-06	32373.9	34450	26366.8	16196.8	60153.7	59423.8	50244.5	52075.4
ENSMUSG00000044551	9930012K11Rik	-1.01969	7.54569e-09	6.42582e-08	136.228	117.558	114.548	99.4668	223.891	271.006	190.401	259.98
ENSMUSG00000033458	Fan1	-1.01897	1.28981e-07	8.93399e-07	89.1211	115.34	149.458	92.607	247.364	235.178	197.232	224.903
ENSMUSG00000074415	2610203C20Rik	-1.01868	5.78275e-05	0.000247725	39.4679	57.6699	62.1834	52.3058	81.2509	90.0291	128.926	129.99
ENSMUSG00000068079	Tcf15	-1.01764	4.55843e-06	2.40557e-05	101.853	89.8319	130.912	76.315	176.044	175.465	189.547	265.138
ENSMUSG00000079442	St6galnac4	-1.01763	3.19625e-12	4.45706e-11	636.579	897.21	785.474	646.534	1688.21	1662.78	1384.04	1267.92
ENSMUSG00000086938	4930481A15Rik	-1.0176	0.00021395	0.00080539	35.6485	34.3801	41.4556	48.8759	67.7091	102.89	60.621	95.945
ENSMUSG00000031024	St5	-1.01754	2.85114e-34	2.83219e-32	1135.66	1204.41	1205.48	1008.39	2306.62	2315.95	2210.53	2379.02
ENSMUSG00000038963	Slco4a1	-1.01653	0.000933523	0.00299818	33.1021	60.997	84.0021	54.8782	84.8621	95.5411	151.979	140.307
ENSMUSG00000027765	P2ry1	-1.01619	0.000268901	0.000990174	31.829	57.6699	49.0921	29.154	92.0844	71.6559	76.8435	98.0083
ENSMUSG00000029231	Pdgfra	-1.01592	1.591e-08	1.28122e-07	212.618	235.116	222.551	212.653	482.992	321.533	571.203	408.54
ENSMUSG00000018470	Kcnab3	-1.01383	0.00123274	0.00383941	19.0974	23.2898	39.2737	28.2966	60.4868	42.2586	66.5977	53.6466
ENSMUSG00000074064	Mlycd	-1.01299	4.6095e-11	5.53238e-10	266.09	225.134	197.459	178.354	464.936	441.878	371.41	465.281
ENSMUSG00000064105	Cnnm2	-1.0129	8.00939e-11	9.27396e-10	235.534	270.605	320.735	226.373	516.395	591.62	580.595	434.331
ENSMUSG00000045215	Asxl3	-1.01244	0.000261053	0.000962955	43.2874	43.2524	26.1825	42.0161	70.4175	67.0625	105.019	69.1216
ENSMUSG00000044052	Ccr10	-1.01221	0.00297498	0.00838565	30.5558	42.1434	21.8187	18.0069	73.1258	57.8759	49.5214	44.3616
ENSMUSG00000029864	Gstk1	-1.01171	4.25703e-09	3.7836e-08	137.501	171.901	153.822	102.039	303.337	281.111	267.245	283.708
ENSMUSG00000033720	Sfxn5	-1.01162	5.31527e-09	4.64591e-08	78.9359	124.212	114.548	113.186	244.656	215.886	197.232	214.587
ENSMUSG00000006782	Cnp	-1.0108	1.83297e-07	1.23468e-06	566.556	561.172	476.739	476.754	1282.86	1076.68	1186.8	643.76
ENSMUSG00000027646	Src	-1.0103	1.7896e-13	2.90748e-12	1390.29	1924.18	1865.5	1329.08	3467.61	3464.28	3213.77	2962.95
ENSMUSG00000056214	Pard6g	-1.01019	2.07764e-10	2.26209e-09	507.99	675.403	656.744	403.012	1200.71	1131.8	1103.98	1077.06
ENSMUSG00000024529	Lox	-1.01011	1.11261e-07	7.80583e-07	516.903	957.098	980.752	723.706	1645.78	1489.16	1395.14	1874.54
ENSMUSG00000068245	Phf11d	-1.00883	0.0108743	0.0261624	17.8242	16.6355	21.8187	45.446	66.8063	34.9093	50.3752	55.71
ENSMUSG00000031377	Bmx	-1.00881	2.13455e-11	2.67206e-10	667.135	949.335	739.655	732.281	1673.77	1456.08	1251.69	1835.33
ENSMUSG00000004500	Zfp324	-1.00849	1.95158e-12	2.78818e-11	151.506	215.153	184.368	183.499	363.824	399.619	391.902	323.943
ENSMUSG00000085408	C530005A16Rik	-1.00774	0.000188619	0.000718845	26.7363	36.5982	32.7281	27.4391	60.4868	58.7945	52.0828	77.375
ENSMUSG00000026179	Pnkd	-1.0074	1.45065e-13	2.38763e-12	1257.88	1504.96	1640.77	1130.15	3055.94	3039.86	2546.93	2478.06
ENSMUSG00000075592	Nynrin	-1.00576	7.32315e-16	1.60814e-14	406.138	439.178	403.646	380.718	919.941	909.478	733.428	706.691
ENSMUSG00000039994	Timeless	-1.0057	1.72537e-30	1.33042e-28	1445.04	1396.28	1425.85	1196.17	2770.66	2696.28	2905.54	2585.36
ENSMUSG00000041945	Mfsd9	-1.00456	2.12389e-05	9.8425e-05	43.2874	48.7976	44.7284	39.4437	98.4039	103.809	69.1591	81.5016
ENSMUSG00000050822	Slc29a4	-1.00445	3.46946e-12	4.80235e-11	501.625	705.347	627.288	472.467	1225.08	1246.63	1010.92	1143.09
ENSMUSG00000022270	Fam134b	-1.00373	2.91973e-06	1.58692e-05	157.872	227.352	319.644	243.522	362.921	453.82	572.057	515.833
ENSMUSG00000028476	Reck	-1.00353	1.93188e-12	2.76472e-11	1261.7	1892.02	1525.13	1388.25	3231.08	2878.18	2592.19	3464.34
ENSMUSG00000049536	Tceal1	-1.00349	1.75855e-08	1.40676e-07	87.848	148.611	106.912	100.324	223.891	214.968	221.138	230.062
ENSMUSG00000057897	Camk2b	-1.00297	0.0157001	0.035896	33.1021	16.6355	48.0012	35.1564	76.737	41.3399	106.727	41.2666
ENSMUSG00000094724	Rnaset2b	-1.00284	9.16406e-10	9.03407e-09	644.218	784.088	746.201	439.026	1369.53	1279.7	1298.65	1283.39
ENSMUSG00000066258	Trim12a	-1.00239	1.79467e-10	1.9718e-09	225.349	196.299	193.096	224.658	422.505	386.758	348.357	526.15
ENSMUSG00000050445	Cyp8b1	-1.00221	0.000751445	0.00247265	28.0095	32.162	27.2734	20.5793	55.9729	55.1199	64.0362	39.2033
